# Supplementary material for: Pituitary transcriptome profile from laying period to incubation period of Changshun green-shell laying hens
Source: BMC Genomics. 2024 Mar 25;25:309. doi: 10.1186/s12864-024-10233-1 (PMC10962202; doi:10.1186/s12864-024-10233-1)
Supplement: Supplementary file 4 — Supplementary Material 4 [file 12864_2024_10233_MOESM4_ESM.xlsx]

## Sheet: Sheet1
Table S2. List of all the DEGs detected in pituitary.
Gene ID	Gene symbol	LP1	LP2	LP3	BP1	BP2	BP3	P value	log2FoldChange	Type	Chromosome/	Gene description	Gene start (bp)	Gene end (bp)
											scaffold name
ENSGALG00010000040	LOC114529402	6.01393	4.50518	12.1337	0.118369	1.30367	0.231601	2.28e-05	-3.31616	down	10		20159518	20160697
ENSGALG00010000042	CKMT1B	18.9103	19.5278	26.4559	10.0698	8.51708	7.98777	0.000215862	-0.843275	down	10	creatine kinase, mitochondrial 1B [Source:NCBI gene (formerly Entrezgene);Acc:374002]	20174370	20181968
ENSGALG00010000050	CIB1	52.5223	58.5934	78.5638	29.6665	25.9099	33.7896	0.00206561	-0.636762	down	10	calcium and integrin binding family member 1 [Source:NCBI gene (formerly Entrezgene);Acc:770162]	20071776	20074279
ENSGALG00010000143	SCARF2	9.68361	6.83883	7.95408	2.80674	3.61834	5.34472	0.0214402	-0.614932	down	15	scavenger receptor class F member 2 [Source:HGNC Symbol;Acc:HGNC:19869]	10101775	10114838
ENSGALG00010000145	PRODH	8.1112	7.11303	9.0711	1.86346	1.88918	5.09417	0.0102967	-1.02495	down	15		10116658	10125282
ENSGALG00010000289	QPRT	1.29067	2.93892	4.59818	6.79444	5.81669	5.07366	0.00275932	1.4361	up	JAENSK010000593.1	quinolinate phosphoribosyltransferase [Source:HGNC Symbol;Acc:HGNC:9755]	31364	37282
ENSGALG00010000309	LOC121108809	5.46122	12.9668	4.87719	2.07644	3.94938	3.04201	0.027227	-0.882198	down	JAENSK010000532.1		26538	41384
ENSGALG00010000404	RASAL1	1.13921	1.21979	0.604196	0.097331	0.187631	0.043703	5.09e-05	-2.6881	down	15	RAS protein activator like 1 [Source:HGNC Symbol;Acc:HGNC:9873]	11196354	11204612
ENSGALG00010000440	C14ORF166B	2.64119	2.55613	2.53775	3.26399	3.19198	3.58887	0.000968478	0.769817	up	15		10074428	10081103
ENSGALG00010000443	TBX3	14.3545	17.7161	10.7437	5.39199	5.18478	5.96292	2.91e-06	-0.919134	down	15	T-box 3 [Source:NCBI gene (formerly Entrezgene);Acc:374202]	12213494	12225406
ENSGALG00010000445	LHX5	4.06014	4.05164	2.35785	4.3428	4.76751	4.10136	0.00341215	0.803881	up	15	LIM homeobox 5 [Source:NCBI gene (formerly Entrezgene);Acc:771259]	12575823	12582240
ENSGALG00010000447	SDSL	1.11039	1.32908	0.458879	0.39599	0.199116	0.196298	0.0238907	-1.33019	down	15	serine dehydratase like [Source:NCBI gene (formerly Entrezgene);Acc:417030]	12581972	12585823
ENSGALG00010000468	TESC	103.914	125.639	175.675	28.5653	39.119	36.8113	8.12e-11	-1.52222	down	15	tescalcin [Source:NCBI gene (formerly Entrezgene);Acc:771113]	11347501	11350270
ENSGALG00010000469		3.12428	3.88817	1.92957	0.385184	0.056921	0.027185	7.2e-07	-3.7103	down	JAENSK010000584.1		83316	99215
ENSGALG00010000576	NOS1	0.95255	1.20573	0.241307	0.237459	0.210474	0.137292	0.0134538	-1.53919	down	15	nitric oxide synthase 1 [Source:HGNC Symbol;Acc:HGNC:7872]	11293543	11323237
ENSGALG00010000606	UBE2QL1	15.6631	18.3918	18.3139	27.6781	21.7434	21.9598	2.15e-07	0.894527	up	2	ubiquitin conjugating enzyme E2 Q family like 1 [Source:HGNC Symbol;Acc:HGNC:37269]	79452681	79469431
ENSGALG00010000674	GRB10	26.4362	26.936	15.6769	7.52635	7.17363	7.11575	1.81e-10	-0.939821	down	2	growth factor receptor bound protein 10 [Source:NCBI gene (formerly Entrezgene);Acc:420948]	80480891	80622584
ENSGALG00010000711	SPRY2	4.21949	3.65895	5.05603	0.963145	1.31948	1.72071	7.74e-07	-1.26567	down	1	sprouty RTK signaling antagonist 2 [Source:NCBI gene (formerly Entrezgene);Acc:395584]	152629825	152651804
ENSGALG00010000715	PCDH20	15.6413	17.0833	12.0905	5.06231	4.6149	8.36186	0.000382613	-0.867266	down	1	protocadherin 20 [Source:HGNC Symbol;Acc:HGNC:14257]	161770430	161775675
ENSGALG00010000726	POU4F1	4.48908	4.23351	4.39602	2.11004	2.13117	0.757698	0.0441934	-0.930263	down	1	POU class 4 homeobox 1 [Source:HGNC Symbol;Acc:HGNC:9218]	153489663	153491621
ENSGALG00010000729	EDNRB	7.03031	5.45306	7.51663	2.83811	2.98771	3.13569	0.000205923	-0.715734	down	1	endothelin receptor type B [Source:NCBI gene (formerly Entrezgene);Acc:408082]	153874214	153891520
ENSGALG00010000820	KLF5	3.38685	3.07311	1.92365	0.691419	0.876848	1.24843	0.00134926	-1.12666	down	1	Kruppel like factor 5 [Source:HGNC Symbol;Acc:HGNC:6349]	156007861	156026686
ENSGALG00010000821	LOC109480438	2.87341	0.67065	2.40126	0.394998	0.64005	0.614437	0.007546	-1.33018	down	MU179274.1		56240	71402
ENSGALG00010000853	LOC109479432	173.187	75.4167	123.066	24.2967	29.0913	37.5743	1.78e-08	-1.55996	down	MU179274.1		72725	77501
ENSGALG00010000857	LOC429249	61.4898	31.7692	46.7772	10.2712	16.5049	16.7803	1.47e-06	-1.24482	down	MU179274.1		82351	131629
ENSGALG00010000876	KLHL1	4.64896	4.82485	3.54819	6.15704	5.85414	7.29812	9.16e-07	1.01478	up	1	kelch like family member 1 [Source:HGNC Symbol;Acc:HGNC:6352]	157655422	157868837
ENSGALG00010001082	P2RY1	2.35498	2.58414	2.07128	0.657858	0.900758	0.756981	1.23e-05	-1.22033	down	9	purinergic receptor P2Y1 [Source:NCBI gene (formerly Entrezgene);Acc:396275]	23074028	23080835
ENSGALG00010001113	IGSF10	2.66036	2.34817	2.29746	0.700286	1.14983	1.07205	0.000221455	-0.876742	down	9	immunoglobulin superfamily member 10 [Source:HGNC Symbol;Acc:HGNC:26384]	23187634	23200259
ENSGALG00010001117	P2RY13	2.52993	2.55187	1.8975	0.77662	0.525606	0.776804	0.00038115	-1.17743	down	9	purinergic receptor P2Y13 [Source:HGNC Symbol;Acc:HGNC:4537]	23237486	23241177
ENSGALG00010001128	ERICH6	0.326098	0.501927	0.582096	1.2895	1.20699	0.936354	6.15e-05	1.72236	up	9	glutamate rich 6 [Source:HGNC Symbol;Acc:HGNC:28602]	23329385	23337538
ENSGALG00010001149	CIDEA	9.63044	5.48167	5.87703	1.75245	3.27553	1.97164	0.00055052	-1.09995	down	2	cell death-inducing DFFA-like effector a [Source:NCBI gene (formerly Entrezgene);Acc:768659]	96829423	96842607
ENSGALG00010001153	TSHZ1	4.00631	3.30981	2.90676	5.51101	5.29388	5.43743	5.88e-11	1.11658	up	2	teashirt zinc finger homeobox 1 [Source:HGNC Symbol;Acc:HGNC:10669]	90958011	91012001
ENSGALG00010001155	CYB5A	63.1101	69.3536	66.7389	26.7833	28.5105	31.2999	1.58e-09	-0.742375	down	2	cytochrome b5 type A [Source:NCBI gene (formerly Entrezgene);Acc:414798]	91554583	91565930
ENSGALG00010001156	ALDH7A1	53.1121	55.8165	65.0148	64.1793	63.3433	73.5945	5.78e-06	0.643441	up	Z	aldehyde dehydrogenase 7 family member A1 [Source:HGNC Symbol;Acc:HGNC:877]	83628956	83647179
ENSGALG00010001168	DOK6	3.96313	3.58357	1.15673	3.61061	3.1147	5.52062	0.0289458	0.98024	up	2	docking protein 6 [Source:HGNC Symbol;Acc:HGNC:28301]	93315951	93592907
ENSGALG00010001183	RARRES1	31.7994	39.6682	37.2668	13.1009	15.6444	18.9083	3.23e-05	-0.748233	down	9	retinoic acid receptor responder 1 [Source:NCBI gene (formerly Entrezgene);Acc:395209]	22148147	22156157
ENSGALG00010001201	TUBB6	3.74553	3.54802	3.44102	1.48998	2.22212	0.949153	0.0285242	-0.749086	down	2	tubulin beta 6 class V [Source:NCBI gene (formerly Entrezgene);Acc:421037]	96807605	96821639
ENSGALG00010001208	MOV10L1	4.37735	2.50396	8.24471	2.0345	1.79065	0.716119	0.00839954	-1.29488	down	1	Mov10 like RISC complex RNA helicase 1 [Source:HGNC Symbol;Acc:HGNC:7201]	20302747	20335906
ENSGALG00010001210	PANX2	4.30283	5.85105	4.69654	5.46605	6.37095	4.17859	0.0134783	0.593221	up	1	pannexin 2 [Source:HGNC Symbol;Acc:HGNC:8600]	20354847	20376025
ENSGALG00010001213	PPIC	18.0157	10.9283	6.42599	13.694	18.8051	20.0117	0.00222443	1.03459	up	Z	peptidylprolyl isomerase C [Source:HGNC Symbol;Acc:HGNC:9256]	85374493	85381490
ENSGALG00010001216	SHOX2	4.77167	8.03805	12.9486	61.8899	43.725	26.0646	2.14e-12	2.79591	up	9	short stature homeobox 2 [Source:HGNC Symbol;Acc:HGNC:10854]	22316382	22320872
ENSGALG00010001218	PQLC2L	12.9982	12.6897	17.6152	28.1197	23.4275	17.9809	2.2e-05	1.01771	up	9		22385663	22404153
ENSGALG00010001219	TFEC	1.0611	0.594581	0.517951	0.215229	0.257801	0.140286	0.0307734	-1.27047	down	1	transcription factor EC [Source:NCBI gene (formerly Entrezgene);Acc:417773]	25380611	25506729
ENSGALG00010001242	LOC425001	2.09982	2.02972	1.10583	0.672204	0.176894	0.50075	0.0452675	-1.31802	down	9		20250325	20262908
ENSGALG00010001248	PTPRZ1	9.81874	8.75259	10.3471	2.5198	3.6636	3.30635	1.2e-10	-1.16699	down	1	protein tyrosine phosphatase, receptor type Z1 [Source:NCBI gene (formerly Entrezgene);Acc:396403]	23069261	23199789
ENSGALG00010001253	ZBBX	1.76107	3.73794	2.43604	4.22898	3.36186	2.18246	0.0493948	0.75669	up	9		20371158	20385393
ENSGALG00010001268	CBLN2	24.2941	17.9071	16.0646	6.43598	8.06807	12.8349	0.0196191	-0.636768	down	2	cerebellin 2 [Source:NCBI gene (formerly Entrezgene);Acc:421019]	92241295	92247034
ENSGALG00010001288	TGIF1	9.98118	13.4879	12.5558	3.409	4.35977	4.5803	1.41e-06	-1.08363	down	2	TGFB induced factor homeobox 1 [Source:NCBI gene (formerly Entrezgene);Acc:396339]	100440952	100449840
ENSGALG00010001292	LOX	5.36655	6.67358	7.43741	2.46188	1.29983	2.72999	0.000209947	-1.13921	down	Z	lysyl oxidase [Source:NCBI gene (formerly Entrezgene);Acc:396474]	84995572	85007085
ENSGALG00010001297	MYL12A	64.6133	104.38	125.601	23.2591	26.1184	27.2195	0.000114647	-0.590595	down	2	myosin, light chain 12A, regulatory, non-sarcomeric [Source:NCBI gene (formerly Entrezgene);Acc:396284]	100503979	100512923
ENSGALG00010001300	MRPL49	12.6349	17.092	11.9102	5.60043	6.21928	8.4337	0.0125384	-0.593567	down	JAENSK010000484.1	mitochondrial ribosomal protein L49 [Source:HGNC Symbol;Acc:HGNC:1176]	44156	47302
ENSGALG00010001313	EMILIN2	2.61585	1.54491	1.2064	0.583459	0.836746	0.785014	0.0231626	-0.885895	down	2	elastin microfibril interfacer 2 [Source:HGNC Symbol;Acc:HGNC:19881]	100661569	100692637
ENSGALG00010001320	CPED1	10.717	8.25327	7.80703	1.93413	3.32234	4.70708	0.0010778	-0.985917	down	1	cadherin like and PC-esterase domain containing 1 [Source:HGNC Symbol;Acc:HGNC:26159]	23436425	23576357
ENSGALG00010001333	PLCH1	5.44796	7.01141	5.16137	2.0525	2.20126	3.37584	0.001168	-0.761855	down	9	phospholipase C eta 1 [Source:HGNC Symbol;Acc:HGNC:29185]	22679176	22743144
ENSGALG00010001381	MDFIC	32.9408	24.7197	31.0024	10.0114	10.8365	13.7641	2.04e-07	-0.916211	down	1	MyoD family inhibitor domain containing [Source:HGNC Symbol;Acc:HGNC:28870]	25918014	25968465
ENSGALG00010001407	FOXP2	14.8713	14.9184	10.7588	4.04377	4.84278	5.02318	1.91e-09	-1.02291	down	1	forkhead box P2 [Source:NCBI gene (formerly Entrezgene);Acc:769935]	26061577	26473375
ENSGALG00010001412	LOC111330559	3.10066	4.98876	3.90851	3.82816	6.51001	7.06881	0.0359699	0.967815	up	JAENSK010000585.1		1077	2267
ENSGALG00010001422	AP1S1	167.056	82.0279	142.314	298.816	526.462	621.259	6.98e-15	2.36144	up	JAENSK010000585.1	adaptor related protein complex 1 subunit sigma 1 [Source:HGNC Symbol;Acc:HGNC:559]	7811	11539
ENSGALG00010001425	LOC121110182	40.335	22.7853	38.2643	116.294	260.993	301.554	1.43e-22	3.17517	up	JAENSK010000585.1		10296	12401
ENSGALG00010001454	VEGFD	12.0617	8.06252	6.30829	2.60791	2.20848	5.61388	0.023755	-0.878305	down	1	vascular endothelial growth factor D [Source:NCBI gene (formerly Entrezgene);Acc:395255]	122149438	122184374
ENSGALG00010001461	ASB9	22.4737	10.1351	13.6894	3.9148	6.16958	7.04476	0.00437532	-1.00906	down	1	ankyrin repeat and SOCS box containing 9 [Source:NCBI gene (formerly Entrezgene);Acc:418625]	122230593	122244721
ENSGALG00010001471	BMP5	0.957841	0.856252	0.489188	0.217951	0.151663	0.290274	0.00656395	-1.32151	down	3	bone morphotic protein 5 [Source:NCBI gene (formerly Entrezgene);Acc:396053]	87040510	87097393
ENSGALG00010001477	NLGN4Y	5.40636	7.76641	3.81193	8.4663	4.89197	6.32906	0.0250546	0.671257	up	1	neuroligin 4, Y-linked [Source:NCBI gene (formerly Entrezgene);Acc:428006]	126994266	127160218
ENSGALG00010001480	JAKMIP3	3.68274	3.96467	2.5326	4.29443	3.7002	3.61555	0.00564657	0.626115	up	6	Janus kinase and microtubule interacting protein 3 [Source:HGNC Symbol;Acc:HGNC:23523]	35595980	35647322
ENSGALG00010001483	LOC109476379	0.500364	0.94726	0.796001	1.27088	0.961034	0.889522	0.001402	0.9919	up	3		84423395	85266995
ENSGALG00010001506	DPYSL4	2.90758	2.94667	1.396	3.82766	2.54903	1.90465	0.0453911	0.740339	up	6	dihydropyrimidinase like 4 [Source:NCBI gene (formerly Entrezgene);Acc:374022]	35654730	35669819
ENSGALG00010001508	CD109	5.03059	3.8951	3.74162	4.2143	7.26779	6.22094	0.000119872	0.926844	up	3	CD109 molecule [Source:HGNC Symbol;Acc:HGNC:21685]	81060775	81136154
ENSGALG00010001512	PLCL2	4.09284	4.20714	3.99232	1.75908	1.7575	1.64452	2.66e-06	-0.803274	down	2	phospholipase C like 2 [Source:HGNC Symbol;Acc:HGNC:9064]	34424227	34516935
ENSGALG00010001514	MET	2.06574	2.73435	1.95432	2.26001	3.09306	3.05077	0.000420997	0.758537	up	1	MET proto-onco, receptor tyrosine kinase [Source:NCBI gene (formerly Entrezgene);Acc:396134]	25079168	25166938
ENSGALG00010001520	KCNAB1	11.1876	10.6703	9.83556	21.0152	19.7873	15.3037	2.35e-13	1.27415	up	9	potassium voltage-gated channel subfamily A member regulatory beta subunit 1 [Source:NCBI gene (formerly Entrezgene);Acc:395730]	22596675	22631267
ENSGALG00010001527	STK32C	36.5577	28.1321	43.6013	87.1286	64.7781	63.0123	3.33e-11	1.50934	up	6	serine/threonine kinase 32C [Source:HGNC Symbol;Acc:HGNC:21332]	35668395	35723330
ENSGALG00010001533		0.611332	0.594337	0.825728	0.269409	0.31001	0.35498	0.02712	-0.676095	down	9		23586279	23596873
ENSGALG00010001577	NKX6-2	0.753634	1.0746	1.12746	0.278862	0.185716	0.453219	0.0448174	-1.22294	down	6	NK6 homeobox 2 [Source:NCBI gene (formerly Entrezgene);Acc:395591]	36046532	36049012
ENSGALG00010001585	CHN2	7.94404	10.3793	7.68194	2.91722	2.27047	4.03625	4.35e-05	-1.04722	down	2	chimerin 2 [Source:HGNC Symbol;Acc:HGNC:1944]	33660973	33686538
ENSGALG00010001612	HPX	4.23365	26.1875	9.48132	2.27604	0.756995	2.57145	0.000110753	-2.36937	down	1	hemopexin [Source:HGNC Symbol;Acc:HGNC:5171]	196133635	196137388
ENSGALG00010001621	DLGAP2	0.275062	0.185175	0.043934	0.983917	0.324774	0.547207	0.00136804	2.32394	up	3	DLG associated protein 2 [Source:HGNC Symbol;Acc:HGNC:2906]	90707489	91158426
ENSGALG00010001633	B3GAT2	2.03112	2.06612	7.30537	0.637991	0.615176	0.422877	0.000499445	-2.17542	down	3	beta-1,3-glucuronyltransferase 2 [Source:HGNC Symbol;Acc:HGNC:922]	82221233	82244110
ENSGALG00010001639	ZNF385D	7.46144	7.85179	3.75455	2.41917	2.25535	1.84791	0.000235431	-1.06521	down	2		36154909	36567436
ENSGALG00010001693	NKIRAS1	5.33785	4.2839	5.78397	5.01639	5.72075	11.5345	0.0156549	0.794036	up	2	NFKB inhibitor interacting Ras like 1 [Source:HGNC Symbol;Acc:HGNC:17899]	37083395	37093657
ENSGALG00010001700	LOC121106957	8.42749	10.0991	5.6031	4.28327	2.82144	2.7232	0.0277957	-0.835959	down	16		2411753	2425693
ENSGALG00010001705	HTRA1	37.6119	31.5347	21.5976	17.5253	9.67214	6.77912	0.00577023	-0.953008	down	6	HtrA serine peptidase 1 [Source:HGNC Symbol;Acc:HGNC:9476]	32058911	32086557
ENSGALG00010001716	TRIL	7.71414	7.1201	9.70138	2.84055	3.96498	5.17387	0.0175726	-0.598876	down	2	TLR4 interactor with leucine rich repeats [Source:HGNC Symbol;Acc:HGNC:22200]	33427829	33432683
ENSGALG00010001785	CNTN1	49.0903	27.9422	17.5233	12.4028	17.4228	9.23723	0.0152629	-0.80854	down	1	contactin 1 [Source:NCBI gene (formerly Entrezgene);Acc:417786]	28900273	29138413
ENSGALG00010001786	P2RY8	2.46963	1.50741	4.32222	0.817859	1.30881	0.871132	0.0144997	-1.06821	down	1	purinergic receptor P2Y8 [Source:NCBI gene (formerly Entrezgene);Acc:418665]	129173093	129224077
ENSGALG00010001796	SLCO2B1	6.07634	2.55253	5.7077	1.60299	2.77552	1.84553	0.0331497	-0.848244	down	1	solute carrier organic anion transporter family member 2B1 [Source:HGNC Symbol;Acc:HGNC:10962]	194427059	194470814
ENSGALG00010001800	LOC105696098	2.94962	1.69393	1.13889	2.3658	2.34859	2.36652	0.0298774	0.746364	up	MU179263.1		137491	189912
ENSGALG00010001810	OPN2SW	0.691768	0.502937	0.384904	0.72671	3.17329	0.856465	0.0026708	2.25865	up	MU179279.1	blue sensitive cone opsin [Source:NCBI gene (formerly Entrezgene);Acc:396525]	501	17361
ENSGALG00010001839	LOC418667	1.55363	1.02725	1.99185	0.583752	0.718373	0.402349	0.0138291	-0.981398	down	1		129306484	129321302
ENSGALG00010001843	PRICKLE1	10.9815	9.20489	12.7084	3.76875	5.42621	7.00879	0.0196436	-0.585761	down	1	prickle planar cell polarity protein 1 [Source:HGNC Symbol;Acc:HGNC:17019]	29792346	29852409
ENSGALG00010001852	CPXM2	24.7	27.5755	21.7508	5.41742	6.36228	13.7419	0.000381525	-1.09664	down	6	carboxypeptidase X, M14 family member 2 [Source:HGNC Symbol;Acc:HGNC:26977]	32540257	32629821
ENSGALG00010001856	CHST15	14.6001	11.6989	12.2429	3.8566	6.84953	7.9911	0.0238823	-0.603792	down	6	carbohydrate sulfotransferase 15 [Source:HGNC Symbol;Acc:HGNC:18137]	32643763	32686894
ENSGALG00010001870	PLP2	24.0127	14.8968	24.5838	5.25629	6.8339	9.29995	0.000312078	-1.13232	down	MU179279.1	proteolipid protein 2 [Source:HGNC Symbol;Acc:HGNC:9087]	59108	66113
ENSGALG00010001873	LOC121108727	8.77256	7.59199	6.95429	8.08923	9.62157	9.2037	0.00498311	0.65479	up	MU179263.1		225803	243093
ENSGALG00010001883	KBTBD11	9.80352	11.5675	6.83242	3.34413	3.30794	3.72307	1.07e-06	-0.951567	down	3	kelch repeat and BTB domain containing 11 [Source:HGNC Symbol;Acc:HGNC:29104]	90514536	90537048
ENSGALG00010001888	SNX10	22.4505	18.4088	21.1936	8.7399	7.69712	11.5714	0.000238233	-0.699314	down	2	sorting nexin 10 [Source:NCBI gene (formerly Entrezgene);Acc:420628]	32120959	32155162
ENSGALG00010001897	TLR7	0.983755	1.57771	0.808934	0.558022	0.584319	0.139994	0.0273311	-1.05247	down	1	toll like receptor 7 [Source:NCBI gene (formerly Entrezgene);Acc:418638]	123560512	123568139
ENSGALG00010001906	SKAP2	26.6248	26.8229	30.7863	34.7169	28.2056	33.0591	1.16e-05	0.67438	up	2	src kinase associated phosphoprotein 2 [Source:HGNC Symbol;Acc:HGNC:15687]	32295772	32406380
ENSGALG00010001912	TMEM117	5.50769	8.09635	7.07687	7.54214	8.8918	8.44307	0.000562017	0.714088	up	1	transmembrane protein 117 [Source:HGNC Symbol;Acc:HGNC:25308]	30253949	30449914
ENSGALG00010001948	EMX2	3.07939	2.77857	2.64836	0.804883	0.295416	0.985354	0.00236679	-1.56764	down	6	empty spiracles homeobox 2 [Source:HGNC Symbol;Acc:HGNC:3341]	30062195	30068582
ENSGALG00010002023	CLCN4	4.09189	4.47718	2.13416	5.64507	5.49593	5.73549	5.78e-05	1.10002	up	1	chloride voltage-gated channel 4 [Source:HGNC Symbol;Acc:HGNC:2022]	124989144	125026173
ENSGALG00010002056	PRLHR	1.2296	2.39012	1.37018	3.95242	6.08189	1.24763	0.00268305	1.4336	up	6	prolactin releasing hormone receptor [Source:NCBI gene (formerly Entrezgene);Acc:428985]	30535213	30594331
ENSGALG00010002113	GDPD4	0.681737	0.470946	1.1615	0.066299	0.09253	0.099476	3.33e-05	-2.69057	down	1	glycerophosphodiester phosphodiesterase domain containing 4 [Source:HGNC Symbol;Acc:HGNC:24849]	192998149	193032353
ENSGALG00010002138	MYO7A	2.7664	1.61024	1.2214	0.532271	0.391597	0.540517	1.85e-05	-1.47554	down	1	myosin VIIA [Source:HGNC Symbol;Acc:HGNC:7606]	193032837	193131573
ENSGALG00010002159	GALNT15	3.11234	4.05851	4.13308	1.34642	1.25101	0.978038	1.76e-06	-1.21991	down	2	polypeptide N-acetylgalactosaminyltransferase 15 [Source:HGNC Symbol;Acc:HGNC:21531]	34160252	34185155
ENSGALG00010002160	CAPN5	17.8084	21.6892	13.5522	46.4987	37.1914	55.119	2.89e-18	1.56791	up	1	calpain 5 [Source:HGNC Symbol;Acc:HGNC:1482]	193134313	193184480
ENSGALG00010002192	LOC396380	22.4689	27.573	28.6972	6.21592	3.28578	8.2412	1.01e-07	-1.69263	down	3		88043604	88050714
ENSGALG00010002197	GSTA2	84.9624	84.3001	76.2113	29.5914	22.5726	31.3826	1.3e-12	-1.10687	down	3	glutathione S-transferase alpha 2 [Source:NCBI gene (formerly Entrezgene);Acc:414895]	88103916	88112565
ENSGALG00010002235	MXRA5	23.6134	24.5058	19.2405	7.6712	10.1561	13.0356	0.000347843	-0.681561	down	1	matrix remodeling associated 5 [Source:HGNC Symbol;Acc:HGNC:7539]	128434483	128453951
ENSGALG00010002253	GK2	13.4913	9.52618	13.172	4.99363	4.11307	5.18408	4.62e-06	-0.919208	down	1		115814929	115859228
ENSGALG00010002261	NR0B1	1.97825	2.48219	1.09999	2.06549	2.56293	3.64279	0.0168143	1.0159	up	1	nuclear receptor subfamily 0 group B member 1 [Source:NCBI gene (formerly Entrezgene);Acc:395285]	116018160	116020526
ENSGALG00010002288	ANGPT2	20.9383	10.648	13.3908	3.45912	2.91818	4.21209	6.94e-09	-1.64443	down	3	angiopoietin 2 [Source:NCBI gene (formerly Entrezgene);Acc:395610]	88275880	88322057
ENSGALG00010002309	GADL1	24.9608	23.2602	22.5156	71.2091	62.8422	51.4151	2.15e-39	1.76902	up	2	glutamate decarboxylase like 1 [Source:HGNC Symbol;Acc:HGNC:27949]	39784331	40018113
ENSGALG00010002310	PRRG1	14.9919	12.4224	15.0006	5.61021	7.31025	6.99191	1.76e-05	-0.650146	down	1	proline rich and Gla domain 1 [Source:NCBI gene (formerly Entrezgene);Acc:418582]	113365909	113402768
ENSGALG00010002312	LRRC32	3.88108	3.82817	4.41588	1.48708	1.74148	2.30209	0.00378321	-0.690327	down	1		193459033	193478074
ENSGALG00010002329	STT3B	120.809	138.945	126.361	449.96	331.767	332.736	1.69e-34	1.97954	up	2	STT3B, catalytic subunit of the oligosaccharyltransferase complex [Source:NCBI gene (formerly Entrezgene);Acc:428444]	40039393	40090009
ENSGALG00010002330	KHDRBS2	3.92921	6.93733	3.59072	5.96654	5.67752	5.51719	0.0160362	0.701729	up	3	KH RNA binding domain containing, signal transduction associated 2 [Source:HGNC Symbol;Acc:HGNC:18114]	85760496	86069052
ENSGALG00010002333		4.78218	0.340532	4.11499	0.32645	0.980328	0.347595	0.0140971	-2.02993	down	16		1549214	1552109
ENSGALG00010002335	TMEM47	26.3831	21.0745	24.2465	6.39615	7.97622	8.5112	7.76e-14	-1.20516	down	1	transmembrane protein 47 [Source:HGNC Symbol;Acc:HGNC:18515]	114031879	114058712
ENSGALG00010002338	CD99	32.1222	39.2026	31.5699	14.1474	11.153	16.9904	1.82e-06	-0.843085	down	1	CD99 molecule (human Xg blood group) [Source:NCBI gene (formerly Entrezgene);Acc:418662]	128671051	128695176
ENSGALG00010002344		0.243027	0.288236	1.02755	3.49523	3.33034	0.921991	6.82e-05	2.72838	up	3		99794991	99802489
ENSGALG00010002357	RAB31	5.90278	7.68554	5.80163	3.11117	2.39653	2.95425	0.001709	-0.780467	down	2	RAB31, member RAS oncogene family [Source:HGNC Symbol;Acc:HGNC:9771]	98012880	98072594
ENSGALG00010002373	POSTN	4.64735	4.60682	2.2168	0.215635	0.559455	0.320367	1.51e-10	-2.82952	down	1	periostin [Source:NCBI gene (formerly Entrezgene);Acc:395429]	171878580	171912626
ENSGALG00010002375	NPY	14.511	26.5023	87.343	2.85653	1.70481	6.07003	0.000342846	-3.18299	down	2	neuropeptide Y [Source:NCBI gene (formerly Entrezgene);Acc:396464]	31367096	31376789
ENSGALG00010002393	GPM6B	24.365	34.3896	19.689	8.95662	10.1472	8.71545	1.53e-08	-1.06252	down	1	glycoprotein M6B [Source:NCBI gene (formerly Entrezgene);Acc:418632]	122952088	123058426
ENSGALG00010002397		0.295524	1.47104	0.311953	2.6834	2.31718	1.9248	0.000714681	2.18361	up	16		1658899	1660715
ENSGALG00010002398	IL18BP	0.463466	0.381779	1.83825	1.5951	3.43387	2.06656	0.0173277	1.81718	up	1		194029977	194031390
ENSGALG00010002399	CSMD1	0.140878	0.331313	0.147007	0.027483	0.01396	0.087153	0.0198377	-1.80885	down	3	CUB and Sushi multiple domains 1 [Source:HGNC Symbol;Acc:HGNC:14026]	88823932	89854883
ENSGALG00010002412		23.2924	29.9324	21.744	30.4112	31.7896	31.999	0.000383068	0.775179	up	1		163342608	163343329
ENSGALG00010002415	PCDH17	13.925	18.9322	8.76107	18.1246	20.7274	18.6632	0.00013049	0.922736	up	1	protocadherin 17 [Source:HGNC Symbol;Acc:HGNC:14267]	163343915	163426705
ENSGALG00010002418	TRAPPC2	12.1781	11.4089	14.0969	16.2393	11.185	16.4319	0.000621173	0.673879	up	1	trafficking protein particle complex 2 [Source:NCBI gene (formerly Entrezgene);Acc:418634]	123088782	123094639
ENSGALG00010002431	BCKDHB	18.3284	18.7454	19.9273	25.8031	34.8108	27.3238	5.9e-12	1.06956	up	3	branched chain keto acid dehydrogenase E1 subunit beta [Source:NCBI gene (formerly Entrezgene);Acc:395375]	78744865	78857576
ENSGALG00010002434	GPR34	2.97702	1.67456	2.40848	1.36052	0.806358	0.868919	0.0245583	-0.765004	down	1	G protein-coupled receptor 34 [Source:NCBI gene (formerly Entrezgene);Acc:771199]	111989204	111996472
ENSGALG00010002435	ATP7B	2.10626	1.72032	0.824654	0.546524	0.3152	0.475516	0.00230964	-1.33094	down	1	ATPase copper transporting beta [Source:HGNC Symbol;Acc:HGNC:870]	170201511	170239712
ENSGALG00010002436	MHCY4	4.19873	3.5832	3.22726	0.808245	0.028035	0.755863	0.00285589	-2.24709	down	16		1745892	1755167
ENSGALG00010002462	RRM2	0.806945	1.19449	1.60719	2.79917	5.41196	5.03855	3.05e-09	2.30056	up	3	ribonucleotide reductase regulatory subunit M2 [Source:HGNC Symbol;Acc:HGNC:10452]	96206788	96237613
ENSGALG00010002481	CKAP2	0.901002	0.949575	0.896711	1.43055	2.36424	1.28896	0.000116434	1.3334	up	1	cytoskeleton associated protein 2 [Source:NCBI gene (formerly Entrezgene);Acc:418882]	170285684	170295967
ENSGALG00010002566	TMSB4X	947.98	1132.02	1013.61	460.59	489.5	525.913	2.68e-08	-0.608704	down	1	thymosin beta 4, X-linked [Source:NCBI gene (formerly Entrezgene);Acc:408047]	123512195	123513910
ENSGALG00010002570	ADAM12	0.868607	1.12593	0.476443	0.24724	0.239928	0.386793	0.0370178	-1.00671	down	6	ADAM metallopeptidase domain 12 [Source:NCBI gene (formerly Entrezgene);Acc:425843]	33362379	33543300
ENSGALG00010002586	GPR63	1.46912	1.63004	2.08899	0.568326	0.496273	0.59114	0.00138745	-0.888944	down	3	G protein-coupled receptor 63 [Source:HGNC Symbol;Acc:HGNC:13302]	72388072	72476884
ENSGALG00010002590	ATP6V1C2	6.23497	6.38074	5.62782	0.425391	1.13457	0.744084	1.38e-11	-2.49048	down	3	ATPase H+ transporting V1 subunit C2 [Source:HGNC Symbol;Acc:HGNC:18264]	96602079	96618841
ENSGALG00010002599	KIFC1	20.7268	14.5905	15.8088	22.3536	19.0506	18.6586	0.000188611	0.687006	up	16	kinesin family member C1 [Source:NCBI gene (formerly Entrezgene);Acc:417037]	2061572	2066469
ENSGALG00010002612	JPH1	2.89426	3.03222	2.46588	0.820449	1.09142	1.55761	0.00403116	-0.831408	down	2	junctophilin 1 [Source:HGNC Symbol;Acc:HGNC:14201]	117827372	117907069
ENSGALG00010002623	MID1IP1	49.4899	75.6495	67.8718	18.7316	29.6878	15.9647	1.92e-10	-0.703179	down	1	MID1 interacting protein 1 [Source:NCBI gene (formerly Entrezgene);Acc:404752]	112754846	112842417
ENSGALG00010002625	FHL5	9.62789	12.8422	6.3788	3.47438	4.458	5.63559	0.0286938	-0.632253	down	3	four and a half LIM domains 5 [Source:NCBI gene (formerly Entrezgene);Acc:421803]	72471853	72502953
ENSGALG00010002644	KCNF1	2.99849	3.51311	2.40982	1.10813	2.03024	1.02959	0.0418171	-0.731747	down	3	potassium voltage-gated channel modifier subfamily F member 1 [Source:HGNC Symbol;Acc:HGNC:6246]	96701012	96763082
ENSGALG00010002647	FAM168A	13.3918	12.5943	12.464	6.34443	5.45805	6.73234	4.14e-06	-0.630447	down	1	family with sequence similarity 168 member A [Source:HGNC Symbol;Acc:HGNC:28999]	194946429	195107783
ENSGALG00010002661	ACBD7	19.7032	25.6369	10.4156	7.85801	5.98246	6.11006	0.00534207	-0.968037	down	2	acyl-CoA binding domain containing 7 [Source:HGNC Symbol;Acc:HGNC:17715]	20526647	20530003
ENSGALG00010002685	CA8	15.6047	16.446	9.80523	4.18896	2.36574	2.99928	2.54e-09	-1.67115	down	2	carbonic anhydrase 8 [Source:HGNC Symbol;Acc:HGNC:1382]	112403462	112455650
ENSGALG00010002700	LHFPL1	14.555	15.3765	14.9726	4.8564	8.27067	6.17024	0.000706706	-0.774283	down	1	LHFPL tetraspan subfamily member 6 [Source:HGNC Symbol;Acc:HGNC:6586]	170847272	170985583
ENSGALG00010002722	TRIM7.1	3.13252	2.22889	2.89609	1.18356	0.893373	1.29535	0.00554373	-0.890999	down	16	tripartite motif containing 7.1 [Source:NCBI gene (formerly Entrezgene);Acc:417040]	2102197	2112440
ENSGALG00010002750	LOC109478409	0.506292	0.497308	0.737857	0.793558	1.49663	0.620555	0.00349863	1.17781	up	6		34150107	34171064
ENSGALG00010002758	GREB1	20.3696	9.74948	5.93426	1.98934	1.91402	4.07461	3.52e-05	-1.72532	down	3	growth regulating estrogen receptor binding 1 [Source:HGNC Symbol;Acc:HGNC:24885]	97028144	97081212
ENSGALG00010002763	SEPTIN11	17.3181	19.8266	16.0509	6.11128	6.17328	6.23037	2.14e-10	-0.862638	down	4	septin 11 [Source:HGNC Symbol;Acc:HGNC:25589]	49160395	49214335
ENSGALG00010002766	NANOS1	18.7183	21.3278	23.4456	6.09638	8.71375	12.8648	0.00960373	-0.762344	down	6	nanos C2HC-type zinc finger 1 [Source:HGNC Symbol;Acc:HGNC:23044]	30752727	30753685
ENSGALG00010002774	TBX18	1.9203	1.98607	1.74981	0.406048	0.387261	0.431817	1.41e-08	-1.74736	down	3	T-box transcription factor 18 [Source:NCBI gene (formerly Entrezgene);Acc:395104]	76935443	76958100
ENSGALG00010002788	C4A	6.24482	6.26749	4.53473	1.59983	0.250355	0.375621	1.22e-05	-2.46103	down	1		171157547	171200613
ENSGALG00010002792	LOC395611	51.0589	75.8074	69.5465	28.4979	22.8665	24.4434	6.37e-06	-0.925892	down	3		88098760	88103047
ENSGALG00010002807	P2RY6	5.2788	4.91012	5.42896	2.03175	2.69023	1.72016	5.25e-05	-0.906196	down	1	pyrimidinergic receptor P2Y6 [Source:NCBI gene (formerly Entrezgene);Acc:396114]	195164108	195175472
ENSGALG00010002819	BMP3	0.454341	0.622499	0.828906	2.1414	6.64111	1.89689	5.06e-09	2.90845	up	4	bone morphotic protein 3 [Source:NCBI gene (formerly Entrezgene);Acc:422581]	45028641	45052649
ENSGALG00010002827	SBSPON	6.16028	6.08306	2.71685	1.03361	0.755293	1.25023	6.12e-07	-1.83671	down	2	somatomedin B and thrombospondin type 1 domain containing [Source:HGNC Symbol;Acc:HGNC:30362]	117356773	117369750
ENSGALG00010002840	SRPX	3.29713	3.38324	5.29348	0.975747	1.851	1.22563	0.000360762	-1.23774	down	1	sushi repeat containing protein X-linked [Source:HGNC Symbol;Acc:HGNC:11309]	113116943	113136797
ENSGALG00010002844	LOC101748456	2.11437	1.69417	2.30877	0.891626	0.077741	0.123743	0.0107964	-2.00346	down	1		130528848	130534041
ENSGALG00010002878	P2RY2	3.19789	2.71599	2.82175	1.07947	1.11528	1.2558	2.69e-06	-0.883653	down	1	purinergic receptor P2Y2 [Source:HGNC Symbol;Acc:HGNC:8541]	195186761	195204376
ENSGALG00010002890	VXN	1.74633	1.66684	1.76845	5.43072	3.20941	4.55801	1.36e-11	1.79414	up	2	vexin [Source:HGNC Symbol;Acc:HGNC:28498]	114813748	114831966
ENSGALG00010002904	PON1	8.31476	9.50674	7.7212	3.76199	3.23495	3.23167	1.73e-07	-0.867713	down	2	paraoxonase 1 [Source:NCBI gene (formerly Entrezgene);Acc:395830]	23742366	23771016
ENSGALG00010002907	GABRG3	2.22223	3.30816	2.98906	2.67668	6.47621	7.85808	0.000182592	1.43192	up	1	gamma-aminobutyric acid type A receptor subunit gamma3 [Source:HGNC Symbol;Acc:HGNC:4088]	131063388	131365106
ENSGALG00010002914	SLC27A1	14.5517	13.8867	12.8213	6.76658	4.15301	4.10323	5e-05	-1.00291	down	30	solute carrier family 27 member 1 [Source:NCBI gene (formerly Entrezgene);Acc:426008]	687238	697438
ENSGALG00010002949		6.13359	0.185763	0.398475	1.90011	176.354	1.9123	0.00999002	5.20869	up	1		122361757	122371749
ENSGALG00010002965	PRSS35	2.3764	2.40057	1.9967	0.510453	1.16496	1.35774	0.0288197	-0.718887	down	3	serine protease 35 [Source:HGNC Symbol;Acc:HGNC:21387]	77410265	77445641
ENSGALG00010002967	OLFM4	0.514363	0.409035	0.368047	0.125231	0.094118	0.017808	0.0153145	-1.91552	down	1	olfactomedin 4 [Source:NCBI gene (formerly Entrezgene);Acc:418826]	165456634	165497030
ENSGALG00010002991	BLB1	110.409	87.1655	171.67	36.9889	76.2781	47.0344	0.0151534	-0.767751	down	16	Major histocompatibility complex class II beta chain BLB1 [Source:NCBI gene (formerly Entrezgene);Acc:693256]	2184974	2187386
ENSGALG00010002992	CHN2	3.15701	3.02829	2.57571	1.0575	1.09638	1.50895	0.0326112	-0.806907	down	2		33524449	33637999
ENSGALG00010002994	DUSP4	0.525203	0.951413	1.11413	2.23711	2.53976	2.43707	4.65e-07	1.91348	up	4	dual specificity phosphatase 4 [Source:NCBI gene (formerly Entrezgene);Acc:395642]	48873646	48878752
ENSGALG00010003002	PHKA2	9.65753	10.4516	7.42409	11.9573	13.202	9.09073	0.000148771	0.772878	up	1	phosphorylase kinase regulatory subunit alpha 2 [Source:HGNC Symbol;Acc:HGNC:8926]	120500382	120537544
ENSGALG00010003061	ABCB5	7.88035	8.91727	6.62224	3.02478	3.6569	4.1909	0.000363684	-0.660713	down	2		29965160	30012151
ENSGALG00010003079	SP8	2.12142	1.90684	1.39726	3.91628	2.14225	1.53602	0.0164741	0.945109	up	2	Sp8 transcription factor [Source:NCBI gene (formerly Entrezgene);Acc:776034]	30070012	30074682
ENSGALG00010003107	GNG11	3.87133	4.48266	6.19634	1.52416	1.90809	1.7568	0.00487252	-1.04511	down	2	G protein subunit gamma 11 [Source:NCBI gene (formerly Entrezgene);Acc:771999]	23212643	23216081
ENSGALG00010003108	PPP1R3B	1.86231	3.42014	3.80465	1.40055	1.13126	0.792837	0.0250429	-0.664258	down	4	protein phosphatase 1 regulatory subunit 3B [Source:HGNC Symbol;Acc:HGNC:14942]	49036538	49057773
ENSGALG00010003117	ID2	50.126	61.6071	53.6562	11.6845	14.486	18.9333	5.8e-14	-1.43311	down	3	inhibitor of DNA binding 2, HLH protein [Source:NCBI gene (formerly Entrezgene);Acc:395852]	95549859	95552531
ENSGALG00010003164	C3	10.8272	10.1541	7.01578	2.37486	1.02722	2.03043	8.41e-10	-1.90861	down	30	complement C3 [Source:HGNC Symbol;Acc:HGNC:1318]	137405	165785
ENSGALG00010003192	RGCC	2.31736	3.67241	1.97022	0.501117	0.54609	0.290278	3.12e-06	-2.09278	down	1	regulator of cell cycle [Source:HGNC Symbol;Acc:HGNC:20369]	165840308	165862070
ENSGALG00010003198	PRKG2	4.20583	3.75761	3.85211	0.963684	1.5838	2.07589	0.000118867	-1.02691	down	4	protein kinase cGMP-dependent 2 [Source:HGNC Symbol;Acc:HGNC:9416]	45193106	45216691
ENSGALG00010003202	FAM46A	17.0574	23.963	20.0113	47.1922	73.1118	58.7724	7.03e-25	1.99746	up	3	family with sequence similarity 46 member A [Source:NCBI gene (formerly Entrezgene);Acc:421845]	78112847	78159850
ENSGALG00010003222	ITGA8	8.17064	7.02444	3.38531	2.5249	3.00421	2.75579	0.0180219	-0.708137	down	2	integrin subunit alpha 8 [Source:NCBI gene (formerly Entrezgene);Acc:396225]	20243435	20344262
ENSGALG00010003242	ASAP2	16.5252	18.8268	8.71874	18.6125	12.6296	20.3791	0.0147043	0.674433	up	3	ArfGAP with SH3 domain, ankyrin repeat and PH domain 2 [Source:HGNC Symbol;Acc:HGNC:2721]	95786713	95872127
ENSGALG00010003252	PHEX	0.684689	0.332565	0.765353	0.068481	0.273181	0.160992	0.0275362	-1.38359	down	1	phosphate regulating endopeptidase homolog, X-linked [Source:NCBI gene (formerly Entrezgene);Acc:395777]	118992917	119088325
ENSGALG00010003255	CALCR	0.410393	0.590477	0.235228	0	0.014591	0.019376	3.82e-06	-4.76042	down	2	calcitonin receptor [Source:HGNC Symbol;Acc:HGNC:1440]	22961899	23086367
ENSGALG00010003275	MBTPS2	3.85216	3.98774	3.12575	4.72641	3.96996	3.85264	0.000576758	0.645223	up	1	membrane bound transcription factor peptidase, site 2 [Source:HGNC Symbol;Acc:HGNC:15455]	119169623	119202068
ENSGALG00010003276	TNFSF11	1.86299	0.853228	1.58751	0.40068	0.503469	0.504517	0.0186987	-1.15701	down	1	tumor necrosis factor superfamily member 11 [Source:NCBI gene (formerly Entrezgene);Acc:428067]	166399803	166420736
ENSGALG00010003307	COL1A2	46.6614	31.3436	38.9351	8.49266	10.8904	11.31	3.1e-15	-1.48713	down	2	collagen type I alpha 2 chain [Source:NCBI gene (formerly Entrezgene);Acc:396243]	23456131	23515037
ENSGALG00010003382	ASNS	20.3125	19.1734	20.4243	31.5116	21.0835	20.6204	0.000319385	0.737939	up	2	asparagine synthetase (glutamine-hydrolyzing) [Source:NCBI gene (formerly Entrezgene);Acc:420574]	24567641	24581343
ENSGALG00010003397	SPATA4	20.214	14.0239	9.44025	6.13256	4.05188	5.95889	0.00476605	-0.965262	down	4	spermatosis associated 4 [Source:NCBI gene (formerly Entrezgene);Acc:422571]	43925880	43932700
ENSGALG00010003397	SPATA4	20.698	13.287	7.29909	1.03405	6.41754	3.57397	0.0399965	-1.42444	down	4	spermatosis associated 4 [Source:NCBI gene (formerly Entrezgene);Acc:422571]	43925880	43932700
ENSGALG00010003454	BPNT2	16.1977	16.5325	11.9504	17.5508	16.1444	17.8438	2.32e-05	0.656827	up	2	3'(2'), 5'-bisphosphate nucleotidase 2 [Source:HGNC Symbol;Acc:HGNC:26019]	111285254	111303539
ENSGALG00010003456	CDS1	11.6538	11.3396	8.25467	10.9347	10.6371	13.0719	0.000423289	0.597911	up	4	CDP-diacylglycerol synthase 1 [Source:HGNC Symbol;Acc:HGNC:1800]	46385648	46413140
ENSGALG00010003473	LOC117112050	10.807	15.7331	9.95616	13.6532	11.1692	16.9848	0.00278002	0.644709	up	35		31705	38410
ENSGALG00010003478	COLEC11	1.37334	1.79447	0.878545	0.47531	0.430683	0.598804	0.0181077	-0.976212	down	3	collectin subfamily member 11 [Source:NCBI gene (formerly Entrezgene);Acc:428649]	93407821	93444145
ENSGALG00010003560	ADGRL3	5.8957	5.99033	3.91193	1.64276	2.24192	3.47297	0.0235984	-0.628831	down	4	adhesion G protein-coupled receptor L3 [Source:HGNC Symbol;Acc:HGNC:20974]	47398496	47881821
ENSGALG00010003589	SLC25A30	15.7589	14.2876	18.8419	5.41799	8.51871	8.7434	0.00411753	-0.671806	down	1	solute carrier family 25 member 30 [Source:HGNC Symbol;Acc:HGNC:27371]	167660828	167670506
ENSGALG00010003652	MYCN	5.06243	4.3198	3.01527	8.29077	10.772	10.4666	7.49e-14	1.70014	up	3	v-myc avian myelocytomatosis viral onco neuroblastoma derived homolog [Source:NCBI gene (formerly Entrezgene);Acc:421948]	98927215	98931910
ENSGALG00010003660	IGFBP7	334.212	439.326	414.181	142.441	159.088	128.86	6.6e-11	-1.01815	down	4	insulin like growth factor binding protein 7 [Source:HGNC Symbol;Acc:HGNC:5476]	48670093	48686869
ENSGALG00010003754	FAM110C	5.32409	5.92892	2.73409	0.921316	1.88374	1.96282	0.00066309	-1.15202	down	3	family with sequence similarity 110 member C [Source:HGNC Symbol;Acc:HGNC:33340]	91456925	91473294
ENSGALG00010003755	SLC35A1	26.8254	35.3948	44.1949	18.2176	14.7322	18.1244	0.00703602	-0.601663	down	3	solute carrier family 35 member A1 [Source:NCBI gene (formerly Entrezgene);Acc:395184]	76141494	76161852
ENSGALG00010003765		1.24629	2.53624	2.80034	1.20182	0.265326	0.231042	0.0433253	-1.60452	down	4		48795689	48801521
ENSGALG00010003767	MHCY60	2.33919	3.6033	2.02574	0.709868	0.028275	0.946349	0.0269234	-1.7706	down	16		1824578	1833805
ENSGALG00010003768	ARSJ	4.69781	3.58775	2.84375	1.64402	1.88225	1.8013	0.0371229	-0.606736	down	4	arylsulfatase family member J [Source:HGNC Symbol;Acc:HGNC:26286]	55963443	56002551
ENSGALG00010003771	SPARCL1	150.197	122.44	90.278	19.8372	54.1711	21.4589	0.00634473	-1.47455	down	4	SPARC like 1 [Source:HGNC Symbol;Acc:HGNC:11220]	45260262	45274218
ENSGALG00010003785		5.50397	18.6888	8.88167	0.49725	1.80312	0.364023	1.9e-06	-3.17354	down	35		164724	176671
ENSGALG00010003830	DMB2	10.4137	9.1176	14.7606	4.34809	6.69867	3.14564	0.0278919	-0.829222	down	16	major histocompatibility complex, class II, DM beta 2 [Source:NCBI gene (formerly Entrezgene);Acc:417051]	2209675	2212783
ENSGALG00010003834	MAPK10	15.477	17.7473	12.3717	19.829	17.0254	18.5169	6.9e-05	0.720438	up	4	mitogen-activated protein kinase 10 [Source:NCBI gene (formerly Entrezgene);Acc:422592]	45516159	45610871
ENSGALG00010003840	CGA	6075.76	4743.93	5986.08	798.088	1008.56	1663.58	3.06e-14	-1.84162	down	3	glycoprotein hormones, alpha polypeptide [Source:NCBI gene (formerly Entrezgene);Acc:421829]	76271788	76297346
ENSGALG00010003918	HTR1E	12.2809	12.6504	15.0707	4.78055	6.02891	5.33897	4.83e-07	-0.873499	down	3	5-hydroxytryptamine receptor 1E [Source:HGNC Symbol;Acc:HGNC:5291]	76321857	76352426
ENSGALG00010003921	COLEC12	13.3256	7.6788	8.43313	2.66723	3.25546	5.10669	0.00113256	-0.965984	down	2	collectin subfamily member 12 [Source:NCBI gene (formerly Entrezgene);Acc:421061]	101634737	101728825
ENSGALG00010003965	SNTG1	4.11369	4.20068	3.1013	1.09505	1.15954	1.83398	6.41e-05	-1.03285	down	2	syntrophin gamma 1 [Source:HGNC Symbol;Acc:HGNC:13740]	108439440	108781058
ENSGALG00010003978	ANK2	36.897	33.8458	28.1447	12.3231	14.3559	13.1753	9.63e-10	-0.822106	down	4	ankyrin 2 [Source:HGNC Symbol;Acc:HGNC:493]	56240974	56552967
ENSGALG00010003981	TMEM150C	20.7079	20.3001	25.1429	9.11325	9.21675	7.55017	7.11e-07	-0.894568	down	4	transmembrane protein 150C [Source:HGNC Symbol;Acc:HGNC:37263]	45958833	45977333
ENSGALG00010003986	FNDC3A	37.0257	35.5826	40.3231	59.6161	36.9815	49.0909	9.62e-06	0.828937	up	1	fibronectin type III domain containing 3A [Source:NCBI gene (formerly Entrezgene);Acc:418863]	168878579	168992872
ENSGALG00010004060	ETV1	34.7059	43.8006	35.7221	63.1239	50.1337	69.7821	1.05e-12	1.13325	up	2	ETS variant 1 [Source:NCBI gene (formerly Entrezgene);Acc:395748]	27175055	27240495
ENSGALG00010004072	SGK3	7.40907	8.07595	7.10239	4.13038	3.52128	3.59006	0.000161708	-0.601402	down	2	serum/glucocorticoid regulated kinase family, member 3 [Source:NCBI gene (formerly Entrezgene);Acc:420167]	114911387	114968252
ENSGALG00010004096	COL12A1	5.76088	2.7779	6.93931	1.06757	1.15795	1.48782	8.19e-07	-1.617	down	3	collagen type XII alpha 1 chain [Source:NCBI gene (formerly Entrezgene);Acc:395875]	80499070	80599905
ENSGALG00010004108	PERPB	4.77829	2.54097	3.45826	1.4966	0.827422	1.24794	0.00169915	-1.13499	down	3	p53 apoptosis effector related to PMP22 B [Source:NCBI gene (formerly Entrezgene);Acc:421682]	54195286	54205867
ENSGALG00010004109	AGMO	3.18894	8.35299	5.96193	9.10513	7.29729	8.36653	0.00461061	0.938164	up	2	alkylglycerol monooxygenase [Source:HGNC Symbol;Acc:HGNC:33784]	27740797	27923947
ENSGALG00010004116	SPRY1	9.14462	15.3965	8.47275	2.87417	5.19034	5.15944	0.000459662	-0.88926	down	4	sprouty RTK signaling antagonist 1 [Source:NCBI gene (formerly Entrezgene);Acc:395583]	52869266	52874389
ENSGALG00010004132	ST18	8.88611	10.1819	7.70469	11.8671	10.6511	7.3078	0.00366298	0.630313	up	2	ST18 C2H2C-type zinc finger transcription factor [Source:HGNC Symbol;Acc:HGNC:18695]	109253828	109429528
ENSGALG00010004142	RBBP8	24.3224	19.1584	20.4321	8.82504	8.91323	12.2473	0.000151219	-0.66347	down	2	RB binding protein 8, endonuclease [Source:HGNC Symbol;Acc:HGNC:9891]	102445465	102478399
ENSGALG00010004143	TCF24	9.44098	5.92124	6.04842	1.77338	2.7207	1.6397	0.000312883	-1.25601	down	2	transcription factor 24 [Source:HGNC Symbol;Acc:HGNC:32275]	114985020	114989585
ENSGALG00010004146	NAAA	10.2665	8.88678	7.77594	3.053	2.8862	3.80504	1.19e-05	-1.01763	down	4	N-acylethanolamine acid amidase [Source:HGNC Symbol;Acc:HGNC:736]	49479547	49488937
ENSGALG00010004200	ABCB1	15.452	6.86604	10.6871	2.51988	5.76541	6.24437	0.0409219	-0.766327	down	2	ATP binding cassette subfamily B member 1 [Source:NCBI gene (formerly Entrezgene);Acc:395712]	20620324	20661077
ENSGALG00010004212	RSPO3	2.51283	2.73738	0.605926	0.168931	0.358207	0.265557	0.000266247	-2.38022	down	3	R-spondin 3 [Source:NCBI gene (formerly Entrezgene);Acc:421715]	58919016	58978658
ENSGALG00010004219	FGF2	33.2473	28.8778	36.0266	15.7391	12.6096	15.7697	3.29e-05	-0.716661	down	4	fibroblast growth factor 2 [Source:NCBI gene (formerly Entrezgene);Acc:396413]	53088597	53117129
ENSGALG00010004224	NT5E	0.965404	1.02131	1.30237	0.082081	0.060031	0.218506	2.19e-06	-2.71655	down	3	5'-nucleotidase ecto [Source:HGNC Symbol;Acc:HGNC:8021]	76663110	76687056
ENSGALG00010004241	PREX2	1.92629	1.83475	0.718254	0.555934	0.622411	0.398374	0.0130973	-1.04298	down	2	phosphatidylinositol-3,4,5-trisphosphate dependent Rac exchange factor 2 [Source:HGNC Symbol;Acc:HGNC:22950]	115324732	115493630
ENSGALG00010004246	C8orf34	2.30126	1.5318	1.78384	0.201135	0.390196	0.41276	1.12e-06	-1.98222	down	2	chromosome 8 open reading frame 34 [Source:HGNC Symbol;Acc:HGNC:30905]	115525793	115727268
ENSGALG00010004247	MEOX2	1.89038	1.1577	0.793225	0.44949	0.222658	0.197995	0.00551721	-1.65175	down	2	mesenchyme homeobox 2 [Source:NCBI gene (formerly Entrezgene);Acc:374137]	27942086	27995342
ENSGALG00010004251	CCN2	42.4849	71.9041	20.8465	6.50676	4.91877	11.7551	2.92e-07	-2.08873	down	3	cellular communication network factor 2 [Source:NCBI gene (formerly Entrezgene);Acc:374135]	56836500	56839468
ENSGALG00010004281	VIM	229.399	191.26	125.664	64.5509	40.2101	57.4882	7.71e-08	-1.28391	down	2	vimentin [Source:NCBI gene (formerly Entrezgene);Acc:420519]	19703325	19711067
ENSGALG00010004297	SULF1	1.71262	1.23105	1.59361	0.076834	0.46714	0.254321	0.000392425	-2.04454	down	2	sulfatase 1 [Source:HGNC Symbol;Acc:HGNC:20391]	115961646	116066857
ENSGALG00010004302	CRPPA	5.77646	6.32178	7.04152	8.93053	6.81943	7.37682	0.000182636	0.716565	up	2	CDP-L-ribitol pyrophosphorylase A [Source:HGNC Symbol;Acc:HGNC:37276]	28184596	28297001
ENSGALG00010004312	PDLIM5	27.3029	27.702	24.6725	11.5843	11.1833	14.0391	6.58e-08	-0.659576	down	4	PDZ and LIM domain 5 [Source:NCBI gene (formerly Entrezgene);Acc:422699]	57716882	57833326
ENSGALG00010004325	LTBP2	6.31447	4.53782	2.215	0.611555	0.971152	0.504319	3.65e-08	-2.17656	down	5	latent transforming growth factor beta binding protein 2 [Source:HGNC Symbol;Acc:HGNC:6715]	37437805	37497857
ENSGALG00010004361	NPFFR2	3.2825	3.14228	10.8	0.466323	1.43852	0.816211	8.16e-05	-2.19352	down	4	neuropeptide FF receptor 2 [Source:NCBI gene (formerly Entrezgene);Acc:428759]	49921198	49936757
ENSGALG00010004377	AGR2	48.8603	42.7902	44.8487	18.7869	16.6757	29.1157	0.00541357	-0.639002	down	2	anterior gradient 2, protein disulphide isomerase family member [Source:HGNC Symbol;Acc:HGNC:328]	28469539	28473632
ENSGALG00010004399	POU3F2	0.306915	1.49448	0.496705	1.41837	2.12259	0.98807	0.0441461	1.4153	up	3	POU class 3 homeobox 2 [Source:HGNC Symbol;Acc:HGNC:9215]	71439082	71440359
ENSGALG00010004446	ACAT2	26.6057	23.8872	31.8814	13.6144	13.2621	12.0969	0.000292956	-0.636152	down	3	acetyl-CoA acetyltransferase 2 [Source:NCBI gene (formerly Entrezgene);Acc:421587]	45278429	45287505
ENSGALG00010004495	MRPL15	6.9561	7.51838	8.66047	10.2783	10.987	8.40823	6.72e-05	0.804112	up	2	mitochondrial ribosomal protein L15 [Source:NCBI gene (formerly Entrezgene);Acc:421121]	110082352	110092529
ENSGALG00010004501	TAGLN3	29.6377	40.4878	42.5181	58.6114	66.4151	59.9542	1.2e-10	1.15829	up	1	transgelin 3 [Source:HGNC Symbol;Acc:HGNC:29868]	88780606	88791876
ENSGALG00010004545	TMPRSS7	1.02695	0.906788	0.588142	0.629541	6.51705	1.67351	0.00124914	2.24216	up	1	transmembrane serine protease 7 [Source:HGNC Symbol;Acc:HGNC:30846]	88793548	88839523
ENSGALG00010004565	RP1	0.04551	0.163766	0.068107	0.561105	0.702995	0.123438	0.000122606	2.76831	up	2		110233393	110452835
ENSGALG00010004654	NKX2-1	2.29005	3.88268	1.12424	0.185485	0	0	0.0128286	-4.83031	down	5	NK2 homeobox 1 [Source:NCBI gene (formerly Entrezgene);Acc:395322]	36138043	36144905
ENSGALG00010004721	LAMA2	14.2741	11.3211	12.1006	4.62596	5.69588	6.34063	4.33e-06	-0.726423	down	3	laminin subunit alpha 2 [Source:HGNC Symbol;Acc:HGNC:6482]	57779937	58116736
ENSGALG00010004735	LOC769729	8.2451	7.85835	7.67174	2.43336	3.42724	4.5805	0.00844948	-0.744772	down	31		122786	164921
ENSGALG00010004746	LYN	8.96779	5.749	9.00822	3.62842	3.49259	3.44495	0.00307351	-0.683448	down	2	LYN proto-onco, Src family tyrosine kinase [Source:NCBI gene (formerly Entrezgene);Acc:421127]	110833081	110880252
ENSGALG00010004751	PTER	7.47027	5.84773	7.11049	2.98453	2.76208	2.97211	0.000473842	-0.753793	down	2	phosphotriesterase related [Source:HGNC Symbol;Acc:HGNC:9590]	20035292	20055085
ENSGALG00010004760	THBS2	3.88681	2.18705	1.56513	0.334633	0.768678	0.685362	0.000208872	-1.63603	down	3	thrombospondin 2 [Source:NCBI gene (formerly Entrezgene);Acc:414837]	41028065	41060665
ENSGALG00010004765	DMBT1	1.07825	0.769419	1.48072	0.493735	0.319185	0.334122	0.0128597	-1.07031	down	31		134630	158872
ENSGALG00010004791	FZD1	34.2744	28.5193	23.0837	11.3546	14.7875	13.4712	6.91e-05	-0.667121	down	2	frizzled class receptor 1 [Source:NCBI gene (formerly Entrezgene);Acc:374062]	22037965	22050107
ENSGALG00010004835	HHLA2	13.0018	15.344	17.286	5.82395	5.31089	4.67528	2.95e-07	-1.06246	down	1	HERV-H LTR-associating 2 [Source:HGNC Symbol;Acc:HGNC:4905]	87696513	87761845
ENSGALG00010004837	CENPC	1.57117	1.69446	1.59814	1.85232	2.11029	1.85322	0.0100076	0.611898	up	4	centromere protein C [Source:NCBI gene (formerly Entrezgene);Acc:395922]	51084412	51116542
ENSGALG00010004851	SOGA3	16.4832	14.9359	8.18365	18.9048	18.6659	13.5579	0.00144581	0.828058	up	3	SOGA family member 3 [Source:HGNC Symbol;Acc:HGNC:21494]	58753487	58780094
ENSGALG00010004887	MYH15	0.923715	0.918939	0.986004	0.279136	0.439315	0.274954	0.00132727	-1.09598	down	1	myosin, heavy chain 15 [Source:NCBI gene (formerly Entrezgene);Acc:395534]	87708817	87752599
ENSGALG00010004892	HEY2	2.11665	3.78581	1.88154	0.789614	0.706262	1.03812	0.00336352	-1.14209	down	3	hes related family bHLH transcription factor with YRPW motif 2 [Source:HGNC Symbol;Acc:HGNC:4881]	59516671	59527629
ENSGALG00010004927	KIF25	1.40396	0.686286	0.593581	0.247667	0.336011	0.097666	0.0282516	-1.50156	down	3	kinesin family member 25 [Source:HGNC Symbol;Acc:HGNC:6390]	41754228	41787257
ENSGALG00010004935	SVIL	8.8307	9.73254	6.67627	2.78409	3.36926	4.75913	0.000919955	-0.671656	down	2	supervillin [Source:HGNC Symbol;Acc:HGNC:11480]	14590676	14694454
ENSGALG00010004949	RAB39A	19.0516	19.6069	18.4162	19.735	21.8735	28.7298	2.24e-06	0.744209	up	1	RAB39A, member RAS oncogene family [Source:HGNC Symbol;Acc:HGNC:16521]	180271318	180283815
ENSGALG00010004958	TPD52L1	5.18356	5.13182	7.06944	2.73735	1.05137	1.94241	0.00221016	-1.14255	down	3	tumor protein D52-like 1 [Source:NCBI gene (formerly Entrezgene);Acc:374049]	59718946	59779277
ENSGALG00010004980	FNDC1	9.88475	5.07227	5.26245	1.28979	2.39471	0.734477	0.000143003	-1.68864	down	3	fibronectin type III domain containing 1 [Source:HGNC Symbol;Acc:HGNC:21184]	45470386	45509718
ENSGALG00010004983	CLXN	2.22008	2.9721	2.1126	1.48356	3.41149	2.22035	0.0105857	0.918204	up	2	calaxin [Source:HGNC Symbol;Acc:HGNC:25678]	22580698	22587389
ENSGALG00010005015	NRXN3	1.72565	1.19592	1.15061	0.576891	0.516461	0.778076	0.0464885	-0.638817	down	5	neurexin 3 [Source:NCBI gene (formerly Entrezgene);Acc:423385]	39075241	39968944
ENSGALG00010005042	SLC46A3	6.73406	7.85362	5.60471	7.3318	8.5283	8.27461	1.86e-05	0.70577	up	1	solute carrier family 46 member 3 [Source:NCBI gene (formerly Entrezgene);Acc:418924]	175615607	175629404
ENSGALG00010005068	PLCXD2	4.71433	4.42784	2.6214	6.07373	4.16346	4.15094	0.0158037	0.749411	up	1	phosphatidylinositol specific phospholipase C X domain containing 2 [Source:HGNC Symbol;Acc:HGNC:26462]	88619292	88638484
ENSGALG00010005077	C5H14orf1	48.1012	47.8854	54.048	22.1339	22.5802	25.9349	6.78e-05	-0.59222	down	5	ergosterol biosynthesis 28 homolog [Source:HGNC Symbol;Acc:HGNC:1187]	37835977	37837672
ENSGALG00010005104	ENPP3	0.584234	0.656376	0.222914	0.0434	0.032074	0.053422	4.01e-05	-2.9426	down	3	ectonucleotide pyrophosphatase/phosphodiesterase 3 [Source:HGNC Symbol;Acc:HGNC:3358]	56920307	56955399
ENSGALG00010005150	ALCAM	24.8825	20.0935	20.7944	6.90524	7.7527	12.5369	0.000247109	-0.833333	down	1	activated leukocyte cell adhesion molecule [Source:NCBI gene (formerly Entrezgene);Acc:396092]	86750515	86867487
ENSGALG00010005204	ITGBL1	1.36397	2.12289	0.36593	0.309745	0.236693	0.255012	0.00671908	-1.79421	down	1	integrin subunit beta like 1 [Source:HGNC Symbol;Acc:HGNC:6164]	143387031	143526506
ENSGALG00010005219	NALCN	14.8327	14.9082	9.25123	14.667	14.9245	15.0943	0.000354082	0.653362	up	1	sodium leak channel, non-selective [Source:HGNC Symbol;Acc:HGNC:19082]	143530042	143743258
ENSGALG00010005226	MYCT1	7.43131	8.60294	8.16815	2.6119	4.60349	3.59334	0.00290956	-0.720061	down	3	MYC target 1 [Source:HGNC Symbol;Acc:HGNC:23172]	49134207	49155513
ENSGALG00010005228	ZNF521	10.726	8.4743	7.72048	4.2029	4.42521	4.41084	0.000356736	-0.60531	down	2	zinc finger protein 521 [Source:HGNC Symbol;Acc:HGNC:24605]	103228485	103461621
ENSGALG00010005232	GATA3	1.15357	1.6017	2.94883	0.393239	0.783854	0.63529	0.0192924	-1.22165	down	1	GATA binding protein 3 [Source:NCBI gene (formerly Entrezgene);Acc:419106]	5010201	5037186
ENSGALG00010005242	CCDC80	31.2057	18.6942	39.2946	6.89009	8.88031	9.31167	2.61e-07	-1.40301	down	1	coiled-coil domain containing 80 [Source:NCBI gene (formerly Entrezgene);Acc:395074]	83793489	83817456
ENSGALG00010005244	FBXO5	16.6866	13.1641	21.4341	6.89846	8.37905	7.60277	0.00178335	-0.724926	down	3	F-box protein 5 [Source:HGNC Symbol;Acc:HGNC:13584]	49283306	49289383
ENSGALG00010005248	TMEM200A	11.7242	10.4974	9.01956	13.5362	7.88213	12.6425	0.0063595	0.587049	up	3	transmembrane protein 200A [Source:HGNC Symbol;Acc:HGNC:21075]	57425668	57484657
ENSGALG00010005249	PDGFD	9.81915	6.29657	5.92475	1.91287	3.0236	4.12276	0.00635927	-0.840147	down	1	platelet derived growth factor D [Source:NCBI gene (formerly Entrezgene);Acc:418978]	181777524	181917438
ENSGALG00010005267	CYP51A1	62.6047	58.1562	81.4769	11.4786	9.93196	15.5863	1.35e-20	-2.01312	down	2	cytochrome P450 family 51 subfamily A member 1 [Source:HGNC Symbol;Acc:HGNC:2649]	22397450	22407111
ENSGALG00010005282	FLT1	8.02739	8.45947	5.77999	2.58873	3.587	3.43233	0.00031849	-0.754077	down	1	fms related receptor tyrosine kinase 1 [Source:NCBI gene (formerly Entrezgene);Acc:374100]	175670034	175771469
ENSGALG00010005324	CENPJ	0.175153	0.246439	0.080656	0.524247	0.661782	0.338228	0.000424142	2.02605	up	1	centromere protein J [Source:HGNC Symbol;Acc:HGNC:17272]	179160118	179177532
ENSGALG00010005340	IL12B2	1.201	1.49448	1.5153	2.15994	2.23466	1.29721	0.0258044	0.883767	up	4		90660137	90662931
ENSGALG00010005341	UGGT2	8.95266	7.9905	8.09389	3.88227	3.85488	3.92633	3.54e-07	-0.640437	down	1	UDP-glucose glycoprotein glucosyltransferase 2 [Source:NCBI gene (formerly Entrezgene);Acc:418785]	145864357	145943629
ENSGALG00010005378	LOC421690	1.85187	2.42646	1.51157	0.825841	0.605864	0.806854	0.00271545	-0.914003	down	3		54855464	54881784
ENSGALG00010005381	FGF9	1.81489	1.91138	3.37185	0.695218	1.18071	1.24687	0.0489052	-0.744966	down	1	fibroblast growth factor 9 [Source:NCBI gene (formerly Entrezgene);Acc:378917]	178227191	178260992
ENSGALG00010005395	LOC117324952	3.4044	2.62537	2.8472	4.16951	4.15814	4.0725	0.00117389	0.924471	up	2		107328302	107362341
ENSGALG00010005402	ABCC4	19.0134	11.8645	15.9938	5.72251	4.90536	5.43928	2.34e-08	-1.09804	down	1	ATP binding cassette subfamily C member 4 [Source:NCBI gene (formerly Entrezgene);Acc:418791]	146120093	146272143
ENSGALG00010005408	APBB1IP	5.29027	5.4162	5.63481	1.62112	3.01803	2.45459	0.00565454	-0.74909	down	2	amyloid beta protein binding family B member 1 interacting protein [Source:NCBI gene (formerly Entrezgene);Acc:420492]	16052525	16099778
ENSGALG00010005409	PRKCQ	4.55387	6.33986	6.78462	2.5268	3.32273	2.73179	0.0102608	-0.60079	down	1	protein kinase C theta [Source:HGNC Symbol;Acc:HGNC:9410]	4208592	4263414
ENSGALG00010005434	PRDM5	2.41642	2.01872	2.98625	1.33156	0.687011	0.928832	0.00495458	-0.884905	down	4	PR/SET domain 5 [Source:HGNC Symbol;Acc:HGNC:9349]	53722896	53827587
ENSGALG00010005438	GPR180	15.1624	14.9953	16.7552	7.38618	7.71894	5.74795	0.000220689	-0.722336	down	1	G protein-coupled receptor 180 [Source:HGNC Symbol;Acc:HGNC:28899]	146428422	146454515
ENSGALG00010005447	MYO3A	0.293927	0.179767	0.189045	0.015902	0.060902	0.062701	0.019691	-1.80495	down	2	myosin IIIA [Source:HGNC Symbol;Acc:HGNC:7601]	16209614	16306062
ENSGALG00010005457	SEMA3D	2.82771	1.60288	1.0168	0.566136	0.548742	0.81216	0.0186556	-1.0458	down	1	semaphorin 3D [Source:NCBI gene (formerly Entrezgene);Acc:396332]	8899137	9042001
ENSGALG00010005474	COL8A1	10.7006	12.2192	7.77794	2.77277	3.23015	2.49262	5.23e-11	-1.42974	down	1	collagen type VIII alpha 1 chain [Source:NCBI gene (formerly Entrezgene);Acc:418378]	84514042	84600852
ENSGALG00010005475	TMEM181	17.1607	16.2253	15.4691	22.181	18.035	16.3423	3.72e-05	0.663499	up	3	transmembrane protein 181 [Source:HGNC Symbol;Acc:HGNC:20958]	51724566	51758186
ENSGALG00010005479	LOC421108	0.61916	1.0704	1.36054	0.227208	0.309449	0.276396	0.00390452	-1.43978	down	2		107742212	107820182
ENSGALG00010005487	SNAI2	4.58616	4.69251	7.01396	1.38475	2.23216	2.13569	0.000875673	-1.06164	down	2		108099709	108104896
ENSGALG00010005493	KLF6	13.5963	10.134	12.6051	6.68508	5.42797	5.20738	0.00160435	-0.620091	down	2	Kruppel like factor 6 [Source:NCBI gene (formerly Entrezgene);Acc:420463]	11740172	11749212
ENSGALG00010005494	C8orf22	1.42259	5.03718	2.54531	1.19328	0.878536	1.27157	0.0399331	-0.975072	down	2	C8orf22 homolog [Source:NCBI gene (formerly Entrezgene);Acc:425711]	108165659	108169849
ENSGALG00010005495	TXN	104.642	106.01	116.389	32.1884	34.544	35.4017	1.08e-25	-1.23399	down	Z	thioredoxin [Source:NCBI gene (formerly Entrezgene);Acc:396437]	67207305	67224457
ENSGALG00010005497	MKX	1.32274	0.989526	0.344103	0.259776	0.06634	0.141452	0.00504822	-2.01211	down	2	mohawk homeobox [Source:HGNC Symbol;Acc:HGNC:23729]	15598192	15641410
ENSGALG00010005509	COCH	20.944	34.8973	13.9409	5.57089	4.34586	3.00236	7.42e-09	-1.94732	down	5	cochlin [Source:NCBI gene (formerly Entrezgene);Acc:395779]	33743054	33761483
ENSGALG00010005518	HPGDS	114.357	88.9561	90.5187	5.46491	12.1607	7.24061	3.16e-34	-3.13041	down	4	hematopoietic prostaglandin D synthase [Source:NCBI gene (formerly Entrezgene);Acc:395863]	36743634	36772199
ENSGALG00010005519	PTBP3	8.116	7.1543	6.63299	9.96837	6.68262	7.61632	0.000595264	0.767439	up	Z	polypyrimidine tract binding protein 3 [Source:HGNC Symbol;Acc:HGNC:10253]	66770610	66820638
ENSGALG00010005522	SYNPO2	7.09262	6.00582	4.91997	1.75247	2.68664	2.75123	0.000160402	-0.880113	down	4	synaptopodin 2 [Source:HGNC Symbol;Acc:HGNC:17732]	54331152	54420468
ENSGALG00010005533	OPN4-1	5.57272	7.64725	1.39102	0.134715	0.111581	0.105525	9.83e-19	-4.81049	down	4	photopigment melanopsin-like [Source:NCBI gene (formerly Entrezgene);Acc:395334]	36803502	36831559
ENSGALG00010005534	IDI2	47.308	55.7877	67.275	8.98296	8.42666	7.80046	2.66e-35	-2.34112	down	2		10376086	10381197
ENSGALG00010005543	SEC24D	10.9403	11.3086	9.26056	10.1897	11.5186	10.3826	2.49e-05	0.59839	up	4	SEC24 homolog D, COPII coat complex component [Source:HGNC Symbol;Acc:HGNC:10706]	54435465	54487986
ENSGALG00010005553	PPP1R14C	17.9158	17.5857	17.2265	6.12565	7.3687	7.81365	2.13e-07	-0.820599	down	3	protein phosphatase 1 regulatory inhibitor subunit 14C [Source:HGNC Symbol;Acc:HGNC:14952]	48006384	48058028
ENSGALG00010005568	PLEKHG1	6.49503	7.70062	4.77279	7.47101	7.09456	7.11423	0.000631961	0.645477	up	3	pleckstrin homology and RhoGEF domain containing G1 [Source:HGNC Symbol;Acc:HGNC:20884]	48194601	48323733
ENSGALG00010005573	CHST9	1.88373	2.12442	2.23486	0.852684	1.27948	0.684907	0.0270984	-0.752246	down	2	carbohydrate sulfotransferase 9 [Source:HGNC Symbol;Acc:HGNC:19898]	104079549	104170445
ENSGALG00010005587	LEF1	1.68619	0.390969	1.20532	0.305136	0.361549	0.050174	0.0447835	-1.52157	down	4	lymphoid enhancer binding factor 1 [Source:NCBI gene (formerly Entrezgene);Acc:395865]	37449061	37505293
ENSGALG00010005617	DTD2	4.08263	2.83846	3.61191	3.7156	4.94272	5.11781	0.00490153	0.831993	up	5	D-tyrosyl-tRNA deacylase 2 (putative) [Source:NCBI gene (formerly Entrezgene);Acc:770817]	33976574	33986680
ENSGALG00010005704	AKAP12	22.5756	17.308	15.8295	5.70399	12.8749	7.48468	0.0184647	-0.652834	down	3	A-kinase anchoring protein 12 [Source:HGNC Symbol;Acc:HGNC:370]	48478668	48528115
ENSGALG00010005720	COL25A1	3.4592	3.54726	2.59915	5.40923	5.51913	2.83045	0.00191119	0.968192	up	4	collagen type XXV alpha 1 chain [Source:HGNC Symbol;Acc:HGNC:18603]	36925822	37220203
ENSGALG00010005724	PROSER2	14.196	11.9919	14.0733	4.10985	4.00639	5.58897	1.26e-09	-1.11085	down	1	proline and serine rich 2 [Source:HGNC Symbol;Acc:HGNC:23728]	6774550	6799357
ENSGALG00010005742	GPR183	0.288204	0.387271	0.409888	0.137528	0.154675	0.150152	0.0019167	-0.821791	down	1	G protein-coupled receptor 183 [Source:HGNC Symbol;Acc:HGNC:3128]	144597252	144627663
ENSGALG00010005776	TACR3	0.187043	0.076112	0.075778	0.545855	0.539382	0.420591	6.12e-05	2.55017	up	4	tachykinin receptor 3 [Source:NCBI gene (formerly Entrezgene);Acc:768993]	38746179	38775935
ENSGALG00010005784	RASL11A	49.8597	21.6218	63.5964	2.55216	7.01898	2.97408	3.16e-06	-2.99541	down	1	RAS like family 11 member A [Source:HGNC Symbol;Acc:HGNC:23802]	176150289	176152508
ENSGALG00010005792	ADGRG6	0.82834	1.40557	0.861886	0.359275	0.356091	0.216471	0.000527444	-1.27314	down	3	adhesion G protein-coupled receptor G6 [Source:NCBI gene (formerly Entrezgene);Acc:421673]	52548764	52661529
ENSGALG00010005828	LPAR1	161.388	123.738	220.15	5.74009	8.22635	4.56259	1.71e-57	-4.32809	down	Z	lysophosphatidic acid receptor 1 [Source:NCBI gene (formerly Entrezgene);Acc:427339]	67499253	67565259
ENSGALG00010005830	USP12	25.5468	16.715	21.3144	5.93866	8.70207	6.32931	3.01e-07	-1.14291	down	1	ubiquitin specific peptidase 12 [Source:HGNC Symbol;Acc:HGNC:20485]	176176705	176217681
ENSGALG00010005841		1.31863	3.12711	1.11491	0.362065	0.056772	0.40488	0.00773363	-2.24407	down	31		2332667	2372181
ENSGALG00010005843	GPR12	5.19509	3.64024	3.4769	0.953955	1.99827	1.31135	0.000151275	-1.08336	down	1	G protein-coupled receptor 12 [Source:HGNC Symbol;Acc:HGNC:4466]	176319952	176332682
ENSGALG00010005860	ABI3BP	14.2461	3.40367	9.13312	0.339323	0.64156	0.778455	6.28e-14	-3.46706	down	1	ABI family member 3 binding protein [Source:HGNC Symbol;Acc:HGNC:17265]	85242434	85374426
ENSGALG00010005861	MPC1L	39.5691	40.7407	37.8775	16.4625	16.7534	23.9148	0.000851345	-0.600755	down	3	mitochondrial pyruvate carrier 1-like [Source:NCBI gene (formerly Entrezgene);Acc:428592]	42529610	42539155
ENSGALG00010005871	EGLN3	2.52588	1.80026	2.8439	0.635093	1.35088	0.664372	0.000584847	-1.11335	down	5	egl-9 family hypoxia inducible factor 3 [Source:HGNC Symbol;Acc:HGNC:14661]	35211925	35248635
ENSGALG00010005881	CORO2A	4.15991	3.45965	2.41859	0.414216	1.39857	1.75616	0.0258042	-1.0489	down	Z	coronin 2A [Source:HGNC Symbol;Acc:HGNC:2255]	71051274	71098223
ENSGALG00010005893	SFT2D1	26.2007	25.0638	26.5158	11.1044	12.5674	14.2822	7.86e-05	-0.590647	down	3	SFT2 domain containing 1 [Source:HGNC Symbol;Acc:HGNC:21102]	42545771	42561215
ENSGALG00010005905	CITED2	9.10851	12.1501	12.3522	3.39285	5.48726	5.10705	0.0010724	-0.807111	down	3	Cbp/p300 interacting transactivator with Glu/Asp rich carboxy-terminal domain 2 [Source:NCBI gene (formerly Entrezgene);Acc:395399]	53657066	53674953
ENSGALG00010005913	NFKBIA	23.4403	22.8781	27.9803	9.58616	14.8582	11.6423	0.00432756	-0.602085	down	5	NFKB inhibitor alpha [Source:NCBI gene (formerly Entrezgene);Acc:396093]	35701645	35705275
ENSGALG00010005935	ATP8A2	15.2772	11.8274	9.11504	14.922	14.8161	15.778	3.81e-05	0.781161	up	1	ATPase phospholipid transporting 8A2 [Source:HGNC Symbol;Acc:HGNC:13533]	176556139	176865508
ENSGALG00010005966	PLXDC2	17.8508	17.955	19.0477	7.25052	9.60313	10.6923	0.000369802	-0.597011	down	2	plexin domain containing 2 [Source:HGNC Symbol;Acc:HGNC:21013]	18431716	18666800
ENSGALG00010005970	SHISA2	21.9343	12.1866	7.35534	2.69694	2.01037	3.47493	5.2e-07	-1.88438	down	1	shisa family member 2 [Source:NCBI gene (formerly Entrezgene);Acc:395162]	176876763	176880617
ENSGALG00010005999	PDE10A	5.88448	9.51205	5.2916	10.6383	9.56789	9.03796	0.000113338	0.924575	up	3	phosphodiesterase 10A [Source:HGNC Symbol;Acc:HGNC:8772]	42652343	43024039
ENSGALG00010006075	SOX21	1.07028	1.01912	0.780655	0.164639	0.036747	0.127571	3.11e-06	-2.64447	down	1	SRY-box 21 [Source:NCBI gene (formerly Entrezgene);Acc:107051027]	146411854	146416811
ENSGALG00010006080	LOC107056280	3.39224	3.62978	4.19474	1.47939	1.85418	2.15999	0.0229348	-0.586462	down	4		90587624	90593265
ENSGALG00010006083	CACNB2	9.87307	9.08374	5.96381	12.3402	9.41185	9.67755	0.000475595	0.79177	up	2	calcium voltage-gated channel auxiliary subunit beta 2 [Source:HGNC Symbol;Acc:HGNC:1402]	19027671	19251748
ENSGALG00010006107	PGF	53.9967	44.2113	20.0659	8.385	1.07832	1.7831	0.00166249	-2.90858	down	5	placental growth factor [Source:HGNC Symbol;Acc:HGNC:8893]	37621570	37626411
ENSGALG00010006147	LOC771876	1.24206	0.562575	0.609529	0.184362	0.146568	0.292178	0.00684573	-1.48322	down	2		19371594	19402387
ENSGALG00010006184	LBX2	1.36061	1.74905	1.78727	0.327553	0	0	0.0113114	-3.39346	down	4	ladybird homeobox 2 [Source:NCBI gene (formerly Entrezgene);Acc:431414]	90628024	90631408
ENSGALG00010006203	MMR1L4	2.87471	2.10411	1.84107	1.17429	0.950455	0.493591	0.0122394	-0.907688	down	2	macrophage mannose receptor 1-like 4 [Source:NCBI gene (formerly Entrezgene);Acc:771888]	19447742	19476382
ENSGALG00010006212	FOS	139.17	261.896	78.2161	17.5187	17.0848	9.16494	5.16e-08	-2.98466	down	5	Fos proto-onco, AP-1 transcription factor subunit [Source:NCBI gene (formerly Entrezgene);Acc:396512]	37729411	37732328
ENSGALG00010006239	EYA4	18.818	14.7087	13.6522	5.53014	8.01409	7.53413	0.000381642	-0.716752	down	3	EYA transcriptional coactivator and phosphatase 4 [Source:NCBI gene (formerly Entrezgene);Acc:395716]	56074460	56228390
ENSGALG00010006244	EPHA3	14.0927	13.4648	4.93847	3.13361	2.9468	5.25932	0.00313373	-1.06381	down	1	EPH receptor A3 [Source:NCBI gene (formerly Entrezgene);Acc:396402]	89382956	89604171
ENSGALG00010006245	PFKFB3	8.09626	12.3404	8.52882	9.77562	19.3438	9.73295	0.0101653	0.812903	up	1	6-phosphofructo-2-kinase/fructose-2,6-biphosphatase 3 [Source:HGNC Symbol;Acc:HGNC:8874]	4087559	4127133
ENSGALG00010006266	CENPW	0.670342	0.619013	1.48134	0.802821	2.26743	2.91189	0.00481073	1.32231	up	3	centromere protein W [Source:NCBI gene (formerly Entrezgene);Acc:421716]	59198365	59260450
ENSGALG00010006277	GNG10	26.1409	22.6431	32.1428	8.9926	8.6557	11.3297	1.94e-06	-1.043	down	Z	G protein subunit gamma 10 [Source:NCBI gene (formerly Entrezgene);Acc:769603]	67075246	67081225
ENSGALG00010006293	SLC22A3	0.403605	1.01611	1.76709	0.283468	0.211176	0	0.0361442	-2.28371	down	3	solute carrier family 22 member 3 [Source:HGNC Symbol;Acc:HGNC:10967]	45091297	45125859
ENSGALG00010006341	HHIP	4.90892	4.94341	7.05515	1.18682	2.69028	2.73144	0.00962422	-0.92051	down	4	hedgehog interacting protein [Source:HGNC Symbol;Acc:HGNC:14866]	30421930	30499245
ENSGALG00010006344	HINT3	3.88654	5.85614	5.99924	5.03338	8.36475	5.62905	0.00867594	0.71511	up	3	histidine triad nucleotide binding protein 3 [Source:HGNC Symbol;Acc:HGNC:18468]	59404054	59412544
ENSGALG00010006345	SMC2	0.38363	0.189462	0.966253	1.036	2.05925	0.818357	0.0041957	1.78252	up	Z	structural maintenance of chromosomes 2 [Source:NCBI gene (formerly Entrezgene);Acc:396156]	67152703	67177175
ENSGALG00010006359	SGK1	43.9879	29.6818	29.9074	8.58235	12.2091	14.7228	1.45e-06	-1.10398	down	3	serum/glucocorticoid regulated kinase 1 [Source:NCBI gene (formerly Entrezgene);Acc:395133]	55867355	55875340
ENSGALG00010006408	CCDC169	1.52273	2.19449	1.79718	0.304382	0.68999	0.496958	0.000753908	-1.43515	down	1		172519850	172547102
ENSGALG00010006457	NCAPH2	0.575129	0.438451	0.543745	2.54812	1.21643	1.12999	1.16e-05	2.11163	up	1	non-SMC condensin II complex subunit H2 [Source:HGNC Symbol;Acc:HGNC:25071]	1194787	1204682
ENSGALG00010006499	CCR6	0.498769	0.416699	0.357274	0	0.139953	0.04356	0.038076	-2.30972	down	3	C-C motif chemokine receptor 6 [Source:NCBI gene (formerly Entrezgene);Acc:769278]	42155330	42166284
ENSGALG00010006530	REELD1	0.53812	0.760344	0.456863	0.122629	0.196393	0.214702	0.0129191	-1.2617	down	4	reeler domain containing 1 [Source:HGNC Symbol;Acc:HGNC:53638]	30955126	30965961
ENSGALG00010006537	DRD3	0.711664	1.3099	1.00271	0.024327	0.085495	0.310207	0.00510175	-2.35828	down	1	dopamine receptor D3 [Source:HGNC Symbol;Acc:HGNC:3024]	83009381	83022450
ENSGALG00010006546	SMOC2	15.6571	10.139	4.80881	0.690721	2.55298	1.1321	3.62e-06	-2.30347	down	3	SPARC related modular calcium binding 2 [Source:HGNC Symbol;Acc:HGNC:20323]	41285913	41421743
ENSGALG00010006572	POU4F2	4.78418	0.476256	5.24992	0.045114	1.18808	0.696502	0.0370554	-2.0144	down	4	POU class 4 homeobox 2 [Source:HGNC Symbol;Acc:HGNC:9219]	31147429	31150066
ENSGALG00010006602	EDNRA	15.1037	13.7742	13.9022	4.45191	4.47857	7.33901	8.09e-06	-0.969243	down	4	endothelin receptor type A [Source:NCBI gene (formerly Entrezgene);Acc:373908]	31478298	31510526
ENSGALG00010006608	KL	5.6777	8.41793	4.34467	10.8957	12.7313	9.13828	2.88e-07	1.2874	up	1	klotho [Source:HGNC Symbol;Acc:HGNC:6344]	174087939	174134392
ENSGALG00010006681	CRISPLD2	8.38228	9.08532	6.05744	1.8416	1.93154	2.66483	5.21e-08	-1.41166	down	11	cysteine rich secretory protein LCCL domain containing 2 [Source:HGNC Symbol;Acc:HGNC:25248]	16554286	16580416
ENSGALG00010006739	VCAN	3.81176	2.73627	5.23699	0.950467	0.782331	1.2825	1.8e-07	-1.53266	down	Z	versican [Source:NCBI gene (formerly Entrezgene);Acc:395565]	63371690	63477536
ENSGALG00010006794	PERPA	7.50367	4.45791	12.2302	2.0833	1.34984	3.06811	0.000660824	-1.46429	down	3	p53 apoptosis effector related to PMP22 A [Source:NCBI gene (formerly Entrezgene);Acc:421683]	54211121	54230821
ENSGALG00010006840	GINS2	4.56798	2.4845	3.14486	5.10387	4.64743	4.4404	0.00275593	0.924922	up	11		17278138	17282574
ENSGALG00010006853	NET1	25.2776	27.6408	21.5152	7.30501	6.00335	7.24512	7.62e-22	-1.4485	down	1	neuroepithelial cell transforming 1 [Source:NCBI gene (formerly Entrezgene);Acc:416693]	1675660	1727713
ENSGALG00010006854	FOXG1	2.94124	3.25714	2.7375	4.80558	3.05718	4.70835	0.000147143	0.939887	up	5	forkhead box G1 [Source:NCBI gene (formerly Entrezgene);Acc:396110]	33030827	33034151
ENSGALG00010006885	RHOU	31.3285	32.7827	26.8085	7.64601	8.05945	10.9548	2.98e-15	-1.32232	down	3	ras homolog family member U [Source:HGNC Symbol;Acc:HGNC:17794]	39462163	39468609
ENSGALG00010006922	SMYD3	1.86511	1.70294	2.23861	0.694309	1.03701	0.84374	0.0473595	-0.733026	down	3	SET and MYND domain containing 3 [Source:HGNC Symbol;Acc:HGNC:15513]	33626837	33991243
ENSGALG00010006926	ID4	48.2131	55.8793	38.9543	27.3847	18.4801	13.7761	0.00227377	-0.802604	down	2	inhibitor of DNA binding 4, HLH protein [Source:NCBI gene (formerly Entrezgene);Acc:374150]	59459266	59461910
ENSGALG00010006948	LOC416696	1.69974	2.36075	1.32747	5.48694	3.39408	2.10954	3.07e-05	1.49223	up	1		1765363	1860279
ENSGALG00010006958	KIF26B	0.785599	0.609068	0.283578	0.148968	0.24234	0.092501	0.0180155	-1.32805	down	3	kinesin family member 26B [Source:HGNC Symbol;Acc:HGNC:25484]	34008441	34297651
ENSGALG00010006966	PGBD5	2.42817	3.19219	1.45996	3.95931	3.48978	3.15239	0.00196894	1.03708	up	3	piggyBac transposable element derived 5 [Source:HGNC Symbol;Acc:HGNC:19405]	39993290	40057700
ENSGALG00010007017	SRD5A2	9.69978	10.6377	11.2789	2.42423	4.57287	4.14621	9.04e-05	-1.06503	down	3	steroid 5 alpha-reductase 2 [Source:HGNC Symbol;Acc:HGNC:11285]	33415765	33436565
ENSGALG00010007038	CENPU	1.15982	1.03949	1.1343	1.18821	1.56784	1.51751	0.00611859	0.794958	up	4	centromere protein U [Source:NCBI gene (formerly Entrezgene);Acc:422548]	39046185	39058222
ENSGALG00010007051	E2F3	3.57688	5.77124	3.17422	40.4764	29.95	13.0379	4.35e-15	2.98949	up	2	E2F transcription factor 3 [Source:HGNC Symbol;Acc:HGNC:3115]	59145378	59193532
ENSGALG00010007066	INIP	4.16325	2.8583	3.26803	3.84538	3.33571	4.20183	0.0207301	0.591884	up	Z	INTS3 and NABP interacting protein [Source:NCBI gene (formerly Entrezgene);Acc:427331]	66625613	66637151
ENSGALG00010007102	CMTM3	13.234	12.4301	14.2904	5.54181	6.46659	6.74506	8.73e-05	-0.648613	down	11	CKLF like MARVEL transmembrane domain containing 3 [Source:NCBI gene (formerly Entrezgene);Acc:414829]	11075339	11085971
ENSGALG00010007108	MBOAT1	13.648	14.17	11.232	27.0242	20.2395	13.0172	3.4e-05	1.08832	up	2	membrane bound O-acyltransferase domain containing 1 [Source:NCBI gene (formerly Entrezgene);Acc:420826]	59294204	59354904
ENSGALG00010007143	CKMT2	1.69128	1.4363	1.88395	0.216235	0.249092	0.881402	0.0192733	-1.50623	down	Z	creatine kinase, mitochondrial 2 [Source:NCBI gene (formerly Entrezgene);Acc:396508]	64473870	64495644
ENSGALG00010007155	FOXL1	0.151874	0.16186	0.220746	0.021614	0.042703	0.03998	0.0107244	-1.86878	down	11	forkhead box L1 [Source:HGNC Symbol;Acc:HGNC:3817]	16993708	17000121
ENSGALG00010007162	LOC109470592	1.60936	1.19054	3.07168	3.63544	2.34064	3.83084	0.00449556	1.25833	up	1		175317675	175370502
ENSGALG00010007175	FOXC2	7.81823	5.10641	5.65632	1.41054	1.31074	1.88412	1.01e-08	-1.6456	down	11	forkhead box C2 [Source:HGNC Symbol;Acc:HGNC:3801]	16999556	17013206
ENSGALG00010007182	LOC110976017	4.44568	10.2521	7.96332	2.67519	1.73718	4.56946	0.0458232	-0.891216	down	1		218643	251034
ENSGALG00010007224	DHFR	3.62202	3.23902	3.62876	1.15145	1.70543	1.90719	0.0398319	-0.689779	down	Z	dihydrofolate reductase [Source:NCBI gene (formerly Entrezgene);Acc:427317]	64775912	64792000
ENSGALG00010007302	CDH11	23.5984	20.5395	18.6193	6.37122	5.4229	10.1586	1.39e-07	-1.1961	down	11	cadherin 11 [Source:NCBI gene (formerly Entrezgene);Acc:415797]	11764734	11844190
ENSGALG00010007334	SALL3	1.42689	1.19379	1.01634	0.612169	0.404361	0.447779	0.0116693	-0.84423	down	2	spalt like transcription factor 3 [Source:NCBI gene (formerly Entrezgene);Acc:395359]	56640478	56665724
ENSGALG00010007339	LOC108950210	6.37833	8.29652	15.1487	2.39622	2.98001	5.67027	0.0160277	-0.989907	down	1		295945	438633
ENSGALG00010007360	ROBO1	3.70442	2.65852	2.67963	1.45236	1.14344	1.43808	0.00179325	-0.706005	down	1	roundabout guidance receptor 1 [Source:HGNC Symbol;Acc:HGNC:10249]	96052165	96759458
ENSGALG00010007388	CYP1B1	10.9217	11.3212	12.4881	1.18388	1.8758	2.78711	8.87e-14	-2.13408	down	3	cytochrome P450 family 1 subfamily B member 1 [Source:HGNC Symbol;Acc:HGNC:2597]	31601062	31606452
ENSGALG00010007404	FOLH1	5.01479	8.82322	3.19691	1.82489	2.07128	3.50148	0.0478647	-0.747664	down	1	folate hydrolase 1 [Source:HGNC Symbol;Acc:HGNC:3788]	187525225	187552753
ENSGALG00010007408	HCLS1	5.82206	4.23288	7.57682	2.10659	3.95016	1.41293	0.0487697	-0.820089	down	1	hematopoietic cell-specific Lyn substrate 1 [Source:NCBI gene (formerly Entrezgene);Acc:426867]	495465	507494
ENSGALG00010007414	ROBO2	4.81684	6.1636	3.74661	6.9226	4.79758	4.41669	0.0188578	0.604838	up	1	roundabout guidance receptor 2 [Source:HGNC Symbol;Acc:HGNC:10250]	97047036	97947763
ENSGALG00010007433	RNF144B	2.06322	1.37292	1.5676	20.8825	13.6129	5.90728	6.37e-15	3.45863	up	2	ring finger protein 144B [Source:HGNC Symbol;Acc:HGNC:21578]	59970798	60045180
ENSGALG00010007529	CDH13	4.30402	3.71329	4.57482	0.691839	1.06643	1.31071	2.42e-08	-1.59726	down	11	cadherin 13 [Source:NCBI gene (formerly Entrezgene);Acc:414849]	15611477	16041208
ENSGALG00010007597	SMKR1	9.47567	10.9222	9.93475	11.6022	13.6672	18.5258	0.0101113	0.964491	up	1	small lysine rich protein 1 [Source:HGNC Symbol;Acc:HGNC:43561]	1319747	1319947
ENSGALG00010007640	TMEM123	18.4108	18.0395	28.5384	9.78134	8.52893	11.6239	0.00401073	-0.658675	down	1	transmembrane protein 123 [Source:NCBI gene (formerly Entrezgene);Acc:418984]	182434057	182452598
ENSGALG00010007661	POU1F1	227.819	259.033	266.912	306.296	263.605	283.524	9.9e-07	0.62462	up	1	POU class 1 homeobox 1 [Source:NCBI gene (formerly Entrezgene);Acc:374215]	93020851	93036563
ENSGALG00010007673	FHDC1	7.14242	7.7176	4.46591	8.74149	7.16981	5.94285	0.010074	0.635409	up	4	FH2 domain containing 1 [Source:HGNC Symbol;Acc:HGNC:29363]	33507338	33539716
ENSGALG00010007678	CDH8	3.59581	3.12136	2.97931	4.7257	6.43884	5.08176	1.01e-09	1.17817	up	11	cadherin 8 [Source:NCBI gene (formerly Entrezgene);Acc:427553]	12469746	12613886
ENSGALG00010007695	RASGRP3	4.92827	5.65746	5.95691	1.38675	2.48772	2.30784	0.000524354	-0.978238	down	3	RAS guanyl releasing protein 3 [Source:NCBI gene (formerly Entrezgene);Acc:421460]	30749132	30800280
ENSGALG00010007698	ADAMTS18	6.23405	4.43394	5.53824	1.97562	1.91032	2.47469	3.02e-05	-0.904258	down	11	ADAM metallopeptidase with thrombospondin type 1 motif 18 [Source:HGNC Symbol;Acc:HGNC:17110]	13435902	13504534
ENSGALG00010007699	SLC39A6	10.4845	9.02486	8.28116	10.5401	10.8648	10.143	6.4e-06	0.630798	up	2	solute carrier family 39 member 6 [Source:HGNC Symbol;Acc:HGNC:18607]	88177295	88192545
ENSGALG00010007719	LTBP1	13.2312	11.4646	10.6021	2.72879	5.22753	6.17237	0.000203496	-0.887198	down	3	latent transforming growth factor beta binding protein 1 [Source:NCBI gene (formerly Entrezgene);Acc:421461]	30814384	30996618
ENSGALG00010007758	DEK	23.2951	24.9749	21.8007	50.5797	43.2442	30.354	2.41e-09	1.2185	up	2	DEK proto-onco [Source:NCBI gene (formerly Entrezgene);Acc:420828]	60053655	60111788
ENSGALG00010007761	LOC109476390	10.2248	12.932	12.5861	25.4788	19.4988	11.1256	0.000145147	1.1039	up	2		60074040	60082822
ENSGALG00010007763	FZD4	34.069	31.5006	25.4094	12.5739	12.5657	12.3649	7.77e-05	-0.724416	down	1	frizzled class receptor 4 [Source:NCBI gene (formerly Entrezgene);Acc:373887]	188625443	188631412
ENSGALG00010007766	LOC109476390	6.41636	8.27095	3.95595	23.6135	16.6688	8.7376	8.99e-07	1.86014	up	2		60082788	60099391
ENSGALG00010007767	VAT1L	38.2933	22.4038	18.4085	6.2642	7.42897	7.97533	2.77e-08	-1.41732	down	11	vesicle amine transport 1 like [Source:HGNC Symbol;Acc:HGNC:29315]	13624115	13670719
ENSGALG00010007770	HRC8L	1.42683	0.708775	2.10333	0.500387	0.290344	0.184628	0.0127057	-1.6156	down	Z		68780766	68785566
ENSGALG00010007777	KIF13A	8.40732	8.31443	7.04964	25.9427	18.8555	11.4111	4.7e-10	1.70042	up	2	kinesin family member 13A [Source:HGNC Symbol;Acc:HGNC:14566]	60126383	60239135
ENSGALG00010007780	SIRT5	14.5223	19.5275	16.8904	33.1743	25.3783	22.3333	1.72e-07	1.11805	up	2	sirtuin 5 [Source:NCBI gene (formerly Entrezgene);Acc:420834]	60240896	60248932
ENSGALG00010007783	NOL7	27.5645	20.9876	21.5449	36.1246	32.5766	20.2373	0.00236035	0.792981	up	2	nucleolar protein 7 [Source:HGNC Symbol;Acc:HGNC:21040]	60248874	60252683
ENSGALG00010007786	SAMSN1	4.55828	3.47143	4.55438	1.61389	1.88706	2.0996	0.00681143	-0.710661	down	1	SAM domain, SH3 domain and nuclear localization signals 1 [Source:NCBI gene (formerly Entrezgene);Acc:418470]	98228250	98445035
ENSGALG00010007792		8.38669	6.53636	6.41089	24.9854	18.9092	9.23675	1.19e-05	1.77305	up	2		60272017	60290942
ENSGALG00010007796	MCUR1	8.13105	8.49554	7.89186	25.3766	17.4609	8.90732	4.75e-06	1.53479	up	2	mitochondrial calcium uniporter regulator 1 [Source:HGNC Symbol;Acc:HGNC:21097]	60324422	60340091
ENSGALG00010007800	MAF	3.5137	7.26665	5.58016	1.70342	1.96958	2.06648	0.000187844	-0.709736	down	11	MAF bZIP transcription factor [Source:NCBI gene (formerly Entrezgene);Acc:693248]	14174786	14335419
ENSGALG00010007819	NRIP1	10.9374	10.982	8.28733	3.69913	3.26616	3.89002	2.74e-10	-0.976449	down	1	nuclear receptor interacting protein 1 [Source:HGNC Symbol;Acc:HGNC:8001]	98438868	98573737
ENSGALG00010007841	TRIM67	2.17864	2.3889	0.780477	4.74765	3.56234	2.49793	0.00117733	1.47984	up	3	tripartite motif containing 67 [Source:HGNC Symbol;Acc:HGNC:31859]	40312796	40344229
ENSGALG00010007854	FAM181B	7.07499	11.6937	6.90616	3.13132	2.64277	3.02065	9.48e-07	-1.09262	down	1	family with sequence similarity 181 member B [Source:HGNC Symbol;Acc:HGNC:28512]	188866669	188893640
ENSGALG00010007855	RNF182	2.72239	2.45281	1.35901	23.517	15.7178	7.58925	4.12e-20	3.36026	up	2	ring finger protein 182 [Source:HGNC Symbol;Acc:HGNC:28522]	60360645	60398623
ENSGALG00010007868	INHBA	23.7437	27.6101	27.4088	8.40284	9.47751	17.0904	0.00520813	-0.736171	down	2	inhibin beta A subunit [Source:NCBI gene (formerly Entrezgene);Acc:396361]	50578242	50593206
ENSGALG00010007874		2.85128	5.45814	7.73707	8.39971	10.4968	6.75556	0.0195834	0.84921	up	1		70300	79479
ENSGALG00010007877	MSMO1	122.248	105.005	123.792	20.4003	27.5367	27.3308	5.04e-29	-1.78054	down	4	methylsterol monooxygenase 1 [Source:NCBI gene (formerly Entrezgene);Acc:422423]	23327107	23333445
ENSGALG00010007882	CPE	254.094	282.452	237.283	505.051	532.508	657.729	1.93e-36	1.57682	up	4	carboxypeptidase E [Source:HGNC Symbol;Acc:HGNC:2303]	23337546	23386166
ENSGALG00010007887	CDT1	3.47663	3.15721	3.69837	3.30419	5.02221	3.73823	0.0099593	0.654076	up	11	chromatin licensing and DNA replication factor 1 [Source:HGNC Symbol;Acc:HGNC:24576]	18105623	18109424
ENSGALG00010007897	EFHC1	1.98822	2.75484	2.29412	3.33761	3.33048	3.53377	1.13e-05	1.00121	up	3	EF-hand domain containing 1 [Source:HGNC Symbol;Acc:HGNC:16406]	107304322	107322208
ENSGALG00010007901	FSTL5	19.51	25.613	14.1643	24.8375	25.8355	26.3922	2.25e-05	0.831706	up	4	follistatin like 5 [Source:HGNC Symbol;Acc:HGNC:21386]	22253755	22519557
ENSGALG00010007920	FAT3	8.04859	7.04347	3.27085	2.16317	1.71397	2.45443	0.000249763	-1.08315	down	1	FAT atypical cadherin 3 [Source:NCBI gene (formerly Entrezgene);Acc:395167]	186244319	186593866
ENSGALG00010007923	YAP1	27.1255	24.5512	22.8689	9.21822	11.1312	13.7904	8.77e-06	-0.694566	down	1	Yes associated protein 1 [Source:NCBI gene (formerly Entrezgene);Acc:396171]	182505140	182588945
ENSGALG00010007926	EIF3E	85.6185	101.39	80.9453	119.002	99.1124	96.0161	3.17e-06	0.680666	up	2	eukaryotic translation initiation factor 3 subunit E [Source:NCBI gene (formerly Entrezgene);Acc:420272]	131199568	131221041
ENSGALG00010007930	CBFA2T3	2.67349	2.4263	1.89678	0.424434	0.744202	0.631237	8.61e-06	-1.40429	down	11	CBFA2/RUNX1 translocation partner 3 [Source:NCBI gene (formerly Entrezgene);Acc:415846]	18171008	18191832
ENSGALG00010007948		4.05561	3.77422	3.34275	1.09501	1.52981	1.79016	4.76e-05	-0.891435	down	3		101754002	101762582
ENSGALG00010007953	SCGN	7.69592	8.46269	9.05355	6.29845	15.7131	13.5958	0.00203438	0.93525	up	2	secretagogin, EF-hand calcium binding protein [Source:HGNC Symbol;Acc:HGNC:16941]	89504085	89529352
ENSGALG00010007986	MYC	2.58034	5.4887	5.83398	1.52722	1.31408	1.85076	0.00387529	-1.12733	down	2	v-myc avian myelocytomatosis viral onco homolog [Source:NCBI gene (formerly Entrezgene);Acc:420332]	138727204	138731103
ENSGALG00010007988	TARBP1	8.87931	9.68078	9.56312	5.46975	4.61414	3.68208	0.0030477	-0.586081	down	3	TAR (HIV-1) RNA binding protein 1 [Source:HGNC Symbol;Acc:HGNC:11568]	38115058	38147883
ENSGALG00010007995	KIAA0319	9.75396	10.5338	8.73956	10.7513	10.5811	11.5512	7.56e-08	0.627719	up	2	KIAA0319 [Source:HGNC Symbol;Acc:HGNC:21580]	57490461	57540674
ENSGALG00010007999	SDC1	39.4973	37.6408	77.0942	10.8973	21.261	22.2538	0.00123454	-1.07747	down	3	syndecan 1 [Source:HGNC Symbol;Acc:HGNC:10658]	101308366	101330845
ENSGALG00010008022	SLC35F3	4.68256	6.19101	5.25969	7.15584	8.4062	9.7097	7.36e-09	1.09716	up	3	solute carrier family 35 member F3 [Source:HGNC Symbol;Acc:HGNC:23616]	38156384	38304027
ENSGALG00010008034	DPEP1	0.670481	1.07852	1.07676	0.088769	0.083212	0.291387	0.00535515	-2.0162	down	11	dipeptidase 1 [Source:HGNC Symbol;Acc:HGNC:3002]	18394291	18400638
ENSGALG00010008041	LOC420965	7.24221	8.36781	4.18465	2.426	3.39691	3.33116	0.0172734	-0.660158	down	2		85091930	85229361
ENSGALG00010008045	DCDC2	4.77517	2.17327	7.51379	0.303811	0.204417	0.543717	1.01e-10	-3.26443	down	2	doublecortin domain containing 2 [Source:HGNC Symbol;Acc:HGNC:18141]	57598479	57657823
ENSGALG00010008055	MLC1	8.07705	13.8462	7.71886	3.31755	1.0682	2.02338	6.28e-05	-1.6451	down	1	modulator of VRAC current 1 [Source:HGNC Symbol;Acc:HGNC:17082]	20283888	20301662
ENSGALG00010008063	KCNV1	0.641022	0.954918	0.451454	0	0	0.025837	1.09e-05	-5.87831	down	2	potassium voltage-gated channel modifier subfamily V member 1 [Source:HGNC Symbol;Acc:HGNC:18861]	131744296	131754370
ENSGALG00010008072	NRSN1	105.712	137.195	145.536	40.9387	33.8174	61.7533	3.38e-06	-1.06352	down	2	neurensin 1 [Source:HGNC Symbol;Acc:HGNC:17881]	57666400	57673494
ENSGALG00010008081	TOP1MT	2.04656	2.16035	1.99214	2.21246	2.58024	2.30306	0.00116306	0.65935	up	2	DNA topoisomerase I mitochondrial [Source:NCBI gene (formerly Entrezgene);Acc:408025]	147324591	147345886
ENSGALG00010008082	PRL	21356.8	22012.4	34791.5	293013	264065	232369	2.49e-65	3.77621	up	2	prolactin [Source:NCBI gene (formerly Entrezgene);Acc:396453]	58295959	58302119
ENSGALG00010008087	CPNE8	2.4332	2.69578	2.42079	0.840675	1.46577	1.13453	0.0143436	-0.699596	down	1	copine 8 [Source:NCBI gene (formerly Entrezgene);Acc:417690]	15692490	15788625
ENSGALG00010008094	PIM3	35.5047	62.674	38.1349	68.7913	72.8402	70.4282	2.16e-07	1.08845	up	1	Pim-3 proto-oncogene, serine/threonine kinase [Source:HGNC Symbol;Acc:HGNC:19310]	19361675	19366025
ENSGALG00010008111	SYTL2	2.60847	4.02549	2.95162	0.714031	1.44832	1.43763	0.00167859	-0.978429	down	1	synaptotagmin like 2 [Source:HGNC Symbol;Acc:HGNC:15585]	190169172	190222369
ENSGALG00010008118		0.398412	1.44564	0.767335	0.417364	9.67357	1.59582	0.00615781	2.59496	up	2		148216591	148218678
ENSGALG00010008123	LOC121112980	6.13945	4.85862	2.10967	4.67658	5.0143	7.691	0.0340068	0.860119	up	2		147990004	148033913
ENSGALG00010008130	RCSD1	4.62801	3.07062	4.58998	1.3035	2.63903	1.52433	0.0357522	-0.727334	down	1	RCSD domain containing 1 [Source:NCBI gene (formerly Entrezgene);Acc:418443]	91728337	91763520
ENSGALG00010008132	TDO2	0.895718	0.744158	1.23273	0.880854	4.23165	1.43423	0.00913093	1.54388	up	4	tryptophan 2,3-dioxygenase [Source:HGNC Symbol;Acc:HGNC:11708]	20311976	20365807
ENSGALG00010008134	SLC2A13	4.33654	4.65836	1.93813	5.15764	4.1525	4.24744	0.0277323	0.768758	up	1	solute carrier family 2 member 13 [Source:HGNC Symbol;Acc:HGNC:15956]	15302994	15444336
ENSGALG00010008139	C12orf40	0.706184	0.562975	0.25337	0.948032	0.769358	0.657246	0.0301866	1.10068	up	1		15443876	15465613
ENSGALG00010008146	SOX4	19.0438	28.8714	22.309	49.2438	30.9133	18.8266	0.00302577	0.953182	up	2	SRY-box transcription factor 4 [Source:HGNC Symbol;Acc:HGNC:11200]	58613978	58616705
ENSGALG00010008147	CDKAL1	13.7429	12.8099	9.67472	28.0629	23.6681	14.7859	1.25e-06	1.27824	up	2	CDK5 regulatory subunit associated protein 1 like 1 [Source:HGNC Symbol;Acc:HGNC:21050]	58763575	59141178
ENSGALG00010008151	SIPA1L2	6.25397	5.68675	4.73578	2.15894	2.69353	3.14027	0.00167683	-0.601761	down	3	signal induced proliferation associated 1 like 2 [Source:HGNC Symbol;Acc:HGNC:23800]	38700680	38954262
ENSGALG00010008157	CTSO	5.3032	6.28514	4.73009	6.14929	18.9442	9.39985	3.28e-05	1.48373	up	4	cathepsin O [Source:NCBI gene (formerly Entrezgene);Acc:422410]	20330463	20367677
ENSGALG00010008168	CAVIN4	3.69493	5.35052	2.35706	1.65408	1.37628	2.10197	0.0471317	-0.69464	down	2	caveolae associated protein 4 [Source:HGNC Symbol;Acc:HGNC:33742]	88359039	88373086
ENSGALG00010008169	HTR4	0.693834	1.3965	1.04135	0.393271	0.254324	0.387022	0.00564354	-1.20724	down	13	5-hydroxytryptamine receptor 4 [Source:HGNC Symbol;Acc:HGNC:5299]	7836164	7943158
ENSGALG00010008172	SNTB2	10.5919	6.26555	11.5986	4.05245	4.96125	3.27272	0.0130728	-0.768859	down	11	syntrophin beta 2 [Source:HGNC Symbol;Acc:HGNC:11169]	18566975	18572157
ENSGALG00010008177	NREP	50.1591	52.3121	57.3062	25.9247	22.8142	23.9523	3.95e-07	-0.690422	down	Z	neuronal reration related protein [Source:NCBI gene (formerly Entrezgene);Acc:396353]	47112375	47133542
ENSGALG00010008178	PGR	56.0297	44.3312	50.6125	3.7707	6.82981	5.72606	7.92e-38	-2.7677	down	1	progesterone receptor [Source:NCBI gene (formerly Entrezgene);Acc:396198]	183060081	183098409
ENSGALG00010008197	STARD4	11.5484	9.83427	10.9491	2.65761	2.80092	3.48774	1.21e-16	-1.4017	down	Z	StAR related lipid transfer domain containing 4 [Source:NCBI gene (formerly Entrezgene);Acc:769322]	47183482	47192331
ENSGALG00010008202	KCNG2	5.74916	4.17567	3.50062	1.08981	1.67103	1.8068	0.000478415	-1.10813	down	2	potassium voltage-gated channel modifier subfamily G member 2 [Source:NCBI gene (formerly Entrezgene);Acc:395902]	55997077	56063026
ENSGALG00010008209	PPARGC1B	1.91782	1.97109	1.67302	2.32182	1.84214	2.29556	0.00158386	0.746174	up	13	PPARG coactivator 1 beta [Source:HGNC Symbol;Acc:HGNC:30022]	7992855	8035333
ENSGALG00010008212	GTSE1	0.081656	0.151121	0.424717	0.444186	0.443309	0.674831	0.0272383	1.62033	up	1	G2 and S-phase expressed 1 [Source:NCBI gene (formerly Entrezgene);Acc:425204]	15895725	15907207
ENSGALG00010008221	LOC422513	10.4818	8.57182	9.14828	13.0392	8.0677	12.9627	0.0011423	0.719721	up	4		34603620	34622435
ENSGALG00010008227	DUSP1	15.2509	37.9288	11.4877	4.34664	4.50566	4.01618	4.68e-07	-1.86534	down	13	dual specificity phosphatase 1 [Source:NCBI gene (formerly Entrezgene);Acc:374192]	8662754	8667151
ENSGALG00010008237	GRIA2	18.0496	19.7254	15.8318	20.6721	22.4496	15.4069	0.000319072	0.606586	up	4	glutamate ionotropic receptor AMPA type subunit 2 [Source:NCBI gene (formerly Entrezgene);Acc:414894]	20867597	20959023
ENSGALG00010008253		10.8302	3.87455	11.3508	12.4813	14.6865	9.78359	0.0135678	0.942816	up	2		52688323	52692151
ENSGALG00010008264	CNTNAP2	1.59733	1.45822	0.912195	1.94185	2.37195	1.94653	1.2e-05	1.11585	up	2	contactin associated protein 2 [Source:HGNC Symbol;Acc:HGNC:13830]	52953526	53857940
ENSGALG00010008266	ECSCR	2.05753	2.73569	2.14126	0.251373	0.701439	0.617951	0.000105223	-1.69701	down	13	endothelial cell surface expressed chemotaxis and apoptosis regulator [Source:HGNC Symbol;Acc:HGNC:35454]	2037917	2056738
ENSGALG00010008268	CD2	2.92146	2.44498	2.07231	0.766055	1.1557	1.41048	0.0391838	-0.70946	down	1		92123165	92134248
ENSGALG00010008316	ADGRF5	4.31356	3.68827	3.77789	1.55941	2.19007	1.85513	0.00237286	-0.625508	down	3	adhesion G protein-coupled receptor F5 [Source:HGNC Symbol;Acc:HGNC:19030]	109677344	109709292
ENSGALG00010008325	AADAT	11.1905	12.6083	9.37108	13.9273	13.5633	10.1896	0.00214406	0.643892	up	4	aminoadipate aminotransferase [Source:HGNC Symbol;Acc:HGNC:17929]	24818093	24833130
ENSGALG00010008330	EZH2	3.98778	4.42844	4.23877	7.69252	12.0387	6.21355	2.9e-06	1.2378	up	2	enhancer of zeste 2 polycomb repressive complex 2 subunit [Source:HGNC Symbol;Acc:HGNC:3527]	53954366	54005043
ENSGALG00010008350	LRRC6	6.47469	9.39855	10.3298	11.5316	5.62991	9.89166	0.00541994	0.647439	up	2	leucine rich repeat containing 6 [Source:NCBI gene (formerly Entrezgene);Acc:420324]	140613433	140661433
ENSGALG00010008355	MAFA	0.293919	0.333678	0.232956	0.109299	0.073941	0.045395	0.0170903	-1.43449	down	2	MAF bZIP transcription factor A [Source:NCBI gene (formerly Entrezgene);Acc:395881]	147565417	147572232
ENSGALG00010008362	RAMP3	8.08803	6.93976	8.23709	2.57064	3.08312	3.78244	0.000239803	-0.829214	down	2	receptor activity modifying protein 3 [Source:NCBI gene (formerly Entrezgene);Acc:420786]	54149283	54206542
ENSGALG00010008392	CD36	1.29209	1.53549	0.97775	0.259877	0.443153	0.063315	0.010121	-1.76355	down	1	CD36 molecule [Source:NCBI gene (formerly Entrezgene);Acc:417730]	11393024	11487687
ENSGALG00010008396	LRRTM2	2.58476	3.71817	2.01255	0.974016	0.935157	1.24542	0.00286906	-0.9488	down	13	leucine rich repeat transmembrane neuronal 2 [Source:HGNC Symbol;Acc:HGNC:19409]	2280914	2284704
ENSGALG00010008424	PPIP5K2	8.11899	10.9116	12.5627	15.9568	12.2857	10.9639	0.0011778	0.753245	up	Z	diphosphoinositol pentakisphosphate kinase 2 [Source:HGNC Symbol;Acc:HGNC:29035]	50641853	50694721
ENSGALG00010008443	RSFR	25.6503	21.8388	34.9535	8.46372	13.4844	6.49119	0.000644267	-1.12955	down	6	leukocyte ribonuclease A-2 [Source:NCBI gene (formerly Entrezgene);Acc:423668]	9983399	9985134
ENSGALG00010008450	GIN1	2.11425	2.86503	2.89356	4.14147	4.64132	3.66189	2.68e-06	1.05667	up	Z	gypsy retrotransposon integrase 1 [Source:HGNC Symbol;Acc:HGNC:25959]	50694543	50710013
ENSGALG00010008451	OPN3	2.4082	2.13011	2.71294	0.56181	0.829408	1.51253	0.0224767	-0.886218	down	3	opsin 3 [Source:HGNC Symbol;Acc:HGNC:14007]	35501047	35519576
ENSGALG00010008456	NHLRC1	7.10711	6.35648	6.52094	24.3548	17.8048	11.6802	3.2e-12	1.88302	up	2	NHL repeat containing E3 ubiquitin protein ligase 1 [Source:HGNC Symbol;Acc:HGNC:21576]	60113226	60116174
ENSGALG00010008459	EPB41L4B	13.6421	14.8947	10.5912	10.809	17.4508	14.8119	0.00535327	0.586622	up	2	erythrocyte membrane protein band 4.1 like 4B [Source:HGNC Symbol;Acc:HGNC:19818]	83945497	84110693
ENSGALG00010008497	PAM	40.7808	53.4489	35.5286	69.0754	96.9507	69.5794	1.06e-11	1.30129	up	Z	peptidylglycine alpha-amidating monooxygenase [Source:HGNC Symbol;Acc:HGNC:8596]	50714465	50843986
ENSGALG00010008498		22.9528	20.1086	25.1056	7.78737	13.3429	12.1284	0.00448774	-0.596742	down	2		149248801	149289650
ENSGALG00010008505	PTPN3	5.11794	7.0587	3.37586	5.60669	5.02782	6.98217	0.0249167	0.616483	up	2	protein tyrosine phosphatase non-receptor type 3 [Source:HGNC Symbol;Acc:HGNC:9655]	84235030	84388437
ENSGALG00010008509	MGARP	29.7599	28.7379	38.8004	5.86978	10.0453	10.1865	1.38e-09	-1.46302	down	4		28822331	28845696
ENSGALG00010008515	TAFA5	4.34913	3.68851	2.98473	1.88009	1.48663	1.42995	0.00439902	-0.823931	down	1	TAFA chemokine like family member 5 [Source:HGNC Symbol;Acc:HGNC:21592]	17271329	17728618
ENSGALG00010008596	HIST1H2B5L	13.3583	14.48	6.75288	8.14304	10.5061	15.6058	0.0418164	0.691234	up	1		16104042	16122420
ENSGALG00010008641	HEPHL1	0.033613	0.035423	0	2.82527	21.3466	3.41321	2.42e-11	8.93941	up	1	hephaestin like 1 [Source:HGNC Symbol;Acc:HGNC:30477]	185573678	185618101
ENSGALG00010008653	EVA1A	5.26784	5.15019	3.76094	1.68853	2.14085	2.32668	0.00157792	-0.792387	down	3		110369744	110564360
ENSGALG00010008739	VSTM5	1.5067	2.95648	1.77981	2.32151	5.30913	3.11831	0.000698266	1.33296	up	1	V-set and transmembrane domain containing 5 [Source:HGNC Symbol;Acc:HGNC:34443]	185658125	185674091
ENSGALG00010008824	GREM2	1.08394	1.03818	0.909703	0.203186	0.269278	0.34927	4.79e-05	-1.23098	down	3	gremlin 2, DAN family BMP antagonist [Source:HGNC Symbol;Acc:HGNC:17655]	35821801	35897128
ENSGALG00010008852	KHDRBS3	25.7085	19.4684	23.6795	5.68849	10.7173	11.7083	0.00132307	-0.844632	down	2	KH RNA binding domain containing, signal transduction associated 3 [Source:HGNC Symbol;Acc:HGNC:18117]	142042185	142122938
ENSGALG00010008860	SQLE	40.8648	31.4178	38.409	7.52936	10.7349	7.66764	7.4e-18	-1.64963	down	2	squalene epoxidase [Source:NCBI gene (formerly Entrezgene);Acc:420335]	137677033	137693134
ENSGALG00010008880	FMN2	3.29968	4.32791	2.77802	5.34969	5.33921	4.70679	1.17e-07	1.01765	up	3	formin 2 [Source:NCBI gene (formerly Entrezgene);Acc:107053055]	35886239	36030424
ENSGALG00010008903	GIPR	0.533863	0.731947	0.244902	6.768	0.985459	1.41694	6.41e-05	3.06214	up	38		554295	565237
ENSGALG00010008906	DBN1	10.4233	13.8915	8.37583	14.3517	11.2838	13.0803	0.00107492	0.695212	up	13	drebrin 1 [Source:NCBI gene (formerly Entrezgene);Acc:396496]	9757148	9768787
ENSGALG00010008918	PLAC9	7.85929	8.15911	3.45719	2.07242	1.92058	2.73784	0.0208504	-1.06944	down	6	PLAC 9 [Source:NCBI gene (formerly Entrezgene);Acc:423636]	5826705	5836991
ENSGALG00010008956	LVRN	8.76294	9.32639	8.1424	3.2442	2.60771	2.4658	1.04e-10	-1.20281	down	Z	laeverin [Source:HGNC Symbol;Acc:HGNC:26904]	73372638	73406706
ENSGALG00010008996	CHRM3	0.656793	0.575217	0.562699	0.172577	0.289982	0.211123	0.00134639	-0.953374	down	3	cholinergic receptor muscarinic 3 [Source:HGNC Symbol;Acc:HGNC:1952]	36063213	36359750
ENSGALG00010009013	LIPG	8.46418	11.2323	7.11631	13.4106	16.8648	36.4382	2.23e-07	1.75522	up	Z	lipase G, endothelial type [Source:HGNC Symbol;Acc:HGNC:6623]	1390353	1398965
ENSGALG00010009021	HNF4beta	2.50263	1.34711	1.22933	3.15543	1.84516	1.8202	0.0284947	0.883873	up	11	hepatic nuclear factor 4beta [Source:NCBI gene (formerly Entrezgene);Acc:415820]	16639756	16661617
ENSGALG00010009024	PMAIP1	1.2656	1.26917	1.08972	0.244047	0.661124	0.157786	0.0295828	-1.30866	down	Z	phorbol-12-myristate-13-acetate-induced protein 1 [Source:NCBI gene (formerly Entrezgene);Acc:770077]	9998272	10001472
ENSGALG00010009028	PDLIM7	10.6058	9.89203	15.4006	5.28318	4.90225	5.9593	0.00740932	-0.669188	down	13	PDZ and LIM domain 7 [Source:NCBI gene (formerly Entrezgene);Acc:416362]	9768860	9788782
ENSGALG00010009051	TROJANZ	1.07999	0.83937	0.702203	0.308296	0.272044	0.309068	0.0252121	-1.07176	down	Z	sushi domain containing 1 [Source:NCBI gene (formerly Entrezgene);Acc:427414]	9570103	9584615
ENSGALG00010009099	CXCR4	5.79203	10.6444	6.12772	1.96171	0.930839	0.778298	1.01e-06	-2.14999	down	7	C-X-C motif chemokine receptor 4 [Source:NCBI gene (formerly Entrezgene);Acc:395324]	30380926	30383735
ENSGALG00010009102	HTRA3	14.0857	21.7038	12.8801	13.5412	25.4608	19.3295	0.0084206	0.709739	up	4	HtrA serine peptidase 3 [Source:HGNC Symbol;Acc:HGNC:30406]	80383295	80406377
ENSGALG00010009112	LOC771456	5.76086	8.25301	4.34739	1.47518	0.524878	0.666159	8.23e-08	-2.32109	down	7		30830857	30842058
ENSGALG00010009115	COG5	12.3923	10.6837	12.6218	18.6019	12.4498	11.3604	0.0023807	0.681146	up	1	component of oligomeric golgi complex 5 [Source:NCBI gene (formerly Entrezgene);Acc:417704]	14755673	14940205
ENSGALG00010009150	CGREF1	1.70364	1.99159	1.13088	2.48624	2.82289	4.001	0.00036201	1.39499	up	3		104315834	104317713
ENSGALG00010009162	CARTPT	1031.5	863.825	1472.42	126.955	356.19	330.756	1.55e-06	-1.62003	down	Z	CART prepropeptide [Source:HGNC Symbol;Acc:HGNC:24323]	73676090	73677617
ENSGALG00010009234	PCDH18	4.0987	3.38615	2.68664	1.71896	1.56695	0.961225	0.00859997	-0.802983	down	4	protocadherin 18 [Source:HGNC Symbol;Acc:HGNC:14268]	28232260	28242483
ENSGALG00010009254	SLC26A4	4.69146	1.04591	2.24558	0.626851	0.494666	0.484288	0.000302417	-1.85576	down	1	solute carrier family 26 member 4 [Source:HGNC Symbol;Acc:HGNC:8818]	14983959	15005832
ENSGALG00010009258	DNAJC12	33.8812	48.1247	33.966	163.582	167.748	119.159	2.82e-34	2.41057	up	6	DnaJ heat shock protein family (Hsp40) member C12 [Source:NCBI gene (formerly Entrezgene);Acc:423647]	7325930	7338655
ENSGALG00010009284	CCN3	25.0426	16.8316	3.00542	1.30317	1.04058	0.98286	7.46e-09	-3.27218	down	2	cellular communication network factor 3 [Source:NCBI gene (formerly Entrezgene);Acc:396204]	135485255	135490973
ENSGALG00010009313	UNC13B	21.5801	31.0882	21.2457	88.3559	46.2498	64.0025	2.27e-14	1.85691	up	Z	unc-13 homolog B [Source:HGNC Symbol;Acc:HGNC:12566]	9192952	9401031
ENSGALG00010009317	LRRTM3	1.16877	0.907876	1.91272	0.343291	0.356372	0.489114	0.00399307	-1.30265	down	6	leucine rich repeat transmembrane neuronal 3 [Source:NCBI gene (formerly Entrezgene);Acc:423649]	7480734	7562132
ENSGALG00010009327	NID1	29.7339	19.8332	34.0729	6.88069	8.96535	13.4175	9.22e-05	-1.08174	down	3	nidogen 1 [Source:HGNC Symbol;Acc:HGNC:7821]	37526955	37564855
ENSGALG00010009336	LAMB1	25.1011	20.7817	21.8809	8.3613	8.69435	11.8958	3.08e-06	-0.783866	down	1	laminin subunit beta 1 [Source:NCBI gene (formerly Entrezgene);Acc:396478]	15068038	15108867
ENSGALG00010009360	TNFAIP8	109.382	137.715	121.301	251.854	292.319	239.174	2.4e-29	1.54047	up	Z	TNF alpha induced protein 8 [Source:NCBI gene (formerly Entrezgene);Acc:427384]	72156339	72202549
ENSGALG00010009362	IL15	6.02883	6.07767	7.60264	2.73328	3.16647	2.68365	0.0148973	-0.736965	down	4	interleukin 15 [Source:NCBI gene (formerly Entrezgene);Acc:395258]	29577221	29609457
ENSGALG00010009367	DMXL1	4.02541	4.1887	2.71619	6.65424	4.77607	3.70098	0.000314643	0.928088	up	Z	Dmx like 1 [Source:HGNC Symbol;Acc:HGNC:2937]	72206561	72280031
ENSGALG00010009373	ARHGAP15	2.2349	1.97251	3.85518	0.805046	1.42741	0.685724	0.0189901	-1.04709	down	7	Rho GTPase activating protein 15 [Source:NCBI gene (formerly Entrezgene);Acc:424303]	32311141	32639342
ENSGALG00010009387	DEPTOR	6.88416	8.16513	9.57359	27.9937	24.8849	19.6987	3.17e-21	2.0062	up	2	DEP domain containing MTOR-interacting protein [Source:NCBI gene (formerly Entrezgene);Acc:420357]	135701140	135774442
ENSGALG00010009400	CNTFR	8.70618	11.1265	7.98726	21.1063	29.5656	17.1501	2.43e-13	1.72621	up	Z	ciliary neurotrophic factor receptor [Source:NCBI gene (formerly Entrezgene);Acc:395885]	8672049	8851145
ENSGALG00010009446	LOC107052389	210.327	250.632	248.844	88.1273	96.8518	102.522	2.29e-11	-0.85914	down	Z	small EDRK-rich factor 1B [Source:HGNC Symbol;Acc:HGNC:10756]	73572268	73578631
ENSGALG00010009457	BDP1	35.1915	38.991	41.1226	8.80901	9.75911	9.91587	3.11e-37	-1.59813	down	Z	B double prime 1, subunit of RNA polymerase III transcription initiation factor IIIB [Source:HGNC Symbol;Acc:HGNC:13652]	73578626	73633722
ENSGALG00010009461	ZEB2	11.3984	8.95909	7.19011	3.72359	5.58403	3.89344	0.00901042	-0.61092	down	7	zinc finger E-box binding homeobox 2 [Source:NCBI gene (formerly Entrezgene);Acc:424306]	32919823	33028694
ENSGALG00010009467	KROX20	1.96327	5.62325	2.12095	0.235406	0.288316	0.531847	3.81e-07	-2.73433	down	6	early growth response 2 [Source:HGNC Symbol;Acc:HGNC:3239]	8743863	8746683
ENSGALG00010009490	SNTB1	36.8231	40.9719	25.5669	13.0815	8.7678	10.0761	1.25e-08	-1.23803	down	2	syntrophin beta 1 [Source:NCBI gene (formerly Entrezgene);Acc:404774]	135968086	136075849
ENSGALG00010009499	MXD3	1.48236	2.58657	2.81896	2.63145	3.84258	2.89639	0.0349604	0.882259	up	13	MAX dimerization protein 3 [Source:HGNC Symbol;Acc:HGNC:14008]	9811401	9812778
ENSGALG00010009503	IL11RA	8.87894	7.60796	10.1631	3.54869	4.15456	5.03522	0.00488991	-0.626041	down	Z	interleukin 11 receptor subunit alpha [Source:NCBI gene (formerly Entrezgene);Acc:693251]	8869799	8887618
ENSGALG00010009511	ZFPM1	74.8249	41.1896	67.1879	2.99603	9.07249	3.99455	5.07e-08	-3.07006	down	11	zinc finger protein, FOG family member 1 [Source:HGNC Symbol;Acc:HGNC:19762]	17988268	18017166
ENSGALG00010009525	CES1L1	3.58119	3.46181	3.04085	0.73066	1.01129	1.3942	0.000107279	-1.24096	down	11		10815069	10823614
ENSGALG00010009557	CIDEC	16.2448	15.9468	14.4932	0	0.35928	0.632465	4.39e-05	-5.09807	down	11	cell death inducing DFFA like effector c [Source:NCBI gene (formerly Entrezgene);Acc:100859733]	18018255	18020711
ENSGALG00010009558	TMEM26	3.63634	3.74114	4.09773	1.25918	1.87373	2.05532	0.014906	-0.716829	down	6	transmembrane protein 26 [Source:NCBI gene (formerly Entrezgene);Acc:423663]	9207038	9267386
ENSGALG00010009600	LRRC17	2.88685	1.58916	1.81881	0.674533	0.853678	0.94339	0.00565924	-0.90907	down	1	leucine rich repeat containing 17 [Source:NCBI gene (formerly Entrezgene);Acc:395440]	13067698	13085257
ENSGALG00010009608	AFAP1	14.2291	17.8692	15.5048	25.1588	21.4769	13.9492	0.000401984	0.811413	up	4	actin filament associated protein 1 [Source:NCBI gene (formerly Entrezgene);Acc:374034]	80055727	80166479
ENSGALG00010009646	MVD	32.0922	28.0169	28.022	10.1059	10.9395	13.7906	6.68e-08	-0.918625	down	11	mevalonate diphosphate decarboxylase [Source:HGNC Symbol;Acc:HGNC:7529]	18069136	18072372
ENSGALG00010009647	GALNT2	15.5406	15.6877	12.3973	22.2168	20.8585	17.9469	5.34e-10	0.9367	up	3	polypeptide N-acetylgalactosaminyltransferase 2 [Source:HGNC Symbol;Acc:HGNC:4124]	39879270	39974692
ENSGALG00010009649	TENM2	14.4372	16.3327	17.2434	16.021	26.8758	15.3477	0.00367264	0.683536	up	13	teneurin transmembrane protein 2 [Source:NCBI gene (formerly Entrezgene);Acc:373854]	4460019	5077680
ENSGALG00010009659	APOLD1	2.57499	9.16968	1.50601	0.231535	0.881405	0.175386	0.0038829	-2.91861	down	1	apolipoprotein L domain containing 1 [Source:HGNC Symbol;Acc:HGNC:25268]	48230028	48240616
ENSGALG00010009666	RRAD	11.7465	6.06154	14.8303	0.977634	1.45374	1.50249	8.79e-14	-2.61754	down	11	RRAD, Ras related glycolysis inhibitor and calcium channel regulator [Source:NCBI gene (formerly Entrezgene);Acc:415790]	10857005	10862622
ENSGALG00010009668	TFAP2A	1.02337	1.12798	1.96482	0.116799	0.412415	0.364846	0.00301716	-1.67858	down	2	transcription factor AP-2 alpha [Source:NCBI gene (formerly Entrezgene);Acc:395982]	63016201	63033988
ENSGALG00010009678	JARID2	9.39121	5.94661	7.17953	25.2021	18.0399	10.2106	8.53e-08	1.70262	up	2	jumonji and AT-rich interaction domain containing 2 [Source:NCBI gene (formerly Entrezgene);Acc:420839]	60914112	61000666
ENSGALG00010009705	DTNBP1	11.7493	15.9194	15.295	27.5939	31.3565	13.0688	0.00018101	1.20262	up	2	dystrobrevin binding protein 1 [Source:NCBI gene (formerly Entrezgene);Acc:420840]	61001377	61070915
ENSGALG00010009708	SMIM45	0.822617	1.15611	1.55503	2.8614	1.56358	1.74506	0.00903089	1.19867	up	1	small integral membrane protein 45 [Source:HGNC Symbol;Acc:HGNC:27930]	49495167	49499493
ENSGALG00010009720	RELN	4.00567	2.702	3.13779	8.44891	4.72591	3.10054	0.000495391	1.18218	up	1	reelin [Source:NCBI gene (formerly Entrezgene);Acc:427850]	13244110	13516822
ENSGALG00010009736	WISP1	1.3983	1.72022	1.26295	0.323761	0.317094	0.36241	0.000698183	-1.66082	down	2	WNT1 inducible signaling pathway protein 1 [Source:NCBI gene (formerly Entrezgene);Acc:420322]	140915428	140951412
ENSGALG00010009740	LRRC73	36.7319	43.9361	31.9999	32.1162	37.7463	61.4456	0.00637452	0.660099	up	3	leucine rich repeat containing 73 [Source:NCBI gene (formerly Entrezgene);Acc:421454]	30610588	30616494
ENSGALG00010009741	C2H6orf52	19.2141	20.2845	16.9557	36.3024	27.2947	17.9673	0.000127207	0.986651	up	2	chromosome 2 C6orf52 homolog [Source:NCBI gene (formerly Entrezgene);Acc:420849]	61819549	61833082
ENSGALG00010009749	NDRG1	180.979	196.648	124.255	56.2732	54.9021	92.6627	0.000186268	-0.852585	down	2	N-myc downstream regulated 1 [Source:HGNC Symbol;Acc:HGNC:7679]	140960629	140990419
ENSGALG00010009769	TMCC3	1.66046	1.19577	1.0757	0.349412	0.466147	0.52984	0.00700693	-1.08934	down	1	transmembrane and coiled-coil domain family 3 [Source:HGNC Symbol;Acc:HGNC:29199]	45215634	45279299
ENSGALG00010009786	C1HXORF36	3.931	4.03587	3.15801	1.75884	2.04674	1.57775	0.0270402	-0.590298	down	1	divergent protein kinase domain 2B [Source:HGNC Symbol;Acc:HGNC:25866]	110880306	110895857
ENSGALG00010009788	PAK1IP1	9.11525	10.8889	11.7128	30.6429	21.1202	12.3551	2.31e-06	1.4592	up	2	PAK1 interacting protein 1 [Source:NCBI gene (formerly Entrezgene);Acc:420850]	61832857	61843778
ENSGALG00010009791	GABRG2	20.4812	13.776	12.6565	24.5576	19.4264	24.6361	6.06e-10	0.815225	up	13	gamma-aminobutyric acid type A receptor gamma2 subunit [Source:NCBI gene (formerly Entrezgene);Acc:396289]	6667875	6739159
ENSGALG00010009815		2.87498	1.20446	0.829664	0.122417	0.117528	0.112161	9.98e-09	-3.29233	down	11		18006264	18009972
ENSGALG00010009847	TMEM14C	15.5022	14.5939	13.69	27.8666	20.9673	12.9344	0.000573044	0.951778	up	2		61844874	61850885
ENSGALG00010009852	WDCPL	0.523476	0.329991	0.520346	0	0.101636	0.143778	0.0482956	-2.08809	down	3		103953429	103969736
ENSGALG00010009884	GFOD1	4.16175	2.83865	2.27224	27.7402	18.2718	8.39349	1.77e-14	3.11428	up	2	glucose-fructose oxidoreductase domain containing 1 [Source:HGNC Symbol;Acc:HGNC:21096]	61868691	61932895
ENSGALG00010009910	SMAD7	94.2044	88.3954	172.599	240.731	283.994	244.801	2.07e-09	1.54861	up	Z		1572687	1599894
ENSGALG00010009941	CACNA1E	13.8977	12.1527	10.8525	17.7289	19.3524	13.3203	4.97e-07	0.901234	up	8	calcium voltage-gated channel subunit alpha1 E [Source:HGNC Symbol;Acc:HGNC:1392]	5709466	5792532
ENSGALG00010009989	TBC1D7	12.7433	9.3432	10.0499	34.2604	34.7698	13.2778	3.68e-07	1.79918	up	2	TBC1 domain family member 7 [Source:HGNC Symbol;Acc:HGNC:21066]	61940200	61966631
ENSGALG00010010006	PPARGC1A	2.83212	1.8157	2.48269	0.907699	1.20418	1.14967	0.00795214	-0.721011	down	4	PPARG coactivator 1 alpha [Source:NCBI gene (formerly Entrezgene);Acc:422815]	73565875	73631418
ENSGALG00010010007	CTIF	6.30936	6.01888	4.93471	8.61329	7.42969	5.79703	0.000113985	0.773478	up	Z	cap binding complex dependent translation initiation factor [Source:HGNC Symbol;Acc:HGNC:23925]	1607530	1702684
ENSGALG00010010014	GLUL	69.1688	53.5753	44.5087	17.0651	12.1023	17.1847	9.47e-12	-1.40161	down	8	glutamate-ammonia ligase [Source:NCBI gene (formerly Entrezgene);Acc:396489]	5625202	5643259
ENSGALG00010010049	ZBTB7C	13.9633	10.5718	6.91341	19.1999	21.9494	20.0497	2.97e-09	1.41227	up	Z	zinc finger and BTB domain containing 7C [Source:HGNC Symbol;Acc:HGNC:31700]	1790300	1823519
ENSGALG00010010062	RGS7BP	52.4851	65.0689	68.577	72.8726	113.861	73.3085	9.37e-06	0.925695	up	Z	regulator of G protein signaling 7 binding protein [Source:HGNC Symbol;Acc:HGNC:23271]	20706318	20743992
ENSGALG00010010107	MGST2	2.41334	2.55384	2.03262	0.881637	0.733651	0.756327	0.0458056	-1.06014	down	4	microsomal glutathione S-transferase 2 [Source:HGNC Symbol;Acc:HGNC:7063]	28945261	28955216
ENSGALG00010010115	NEB	1.23479	1.10017	0.718989	4.15594	5.18154	9.83436	4.2e-18	2.81227	up	7	nebulin [Source:HGNC Symbol;Acc:HGNC:7720]	34784575	34904764
ENSGALG00010010122	THBS4	12.6327	5.99943	6.89668	2.03705	3.37996	4.0308	0.00441452	-0.991411	down	Z	thrombospondin 4 [Source:NCBI gene (formerly Entrezgene);Acc:396306]	22555232	22593863
ENSGALG00010010134	OTOP1	5.07877	2.2428	11.2126	8.72074	9.8142	13.5148	0.011422	1.2093	up	4	otopetrin 1 [Source:HGNC Symbol;Acc:HGNC:19656]	78027749	78040399
ENSGALG00010010146	PHACTR1	7.30252	3.59659	3.0287	30.4695	26.3591	8.52588	5.15e-10	2.66263	up	2	phosphatase and actin regulator 1 [Source:NCBI gene (formerly Entrezgene);Acc:395093]	61968635	62308616
ENSGALG00010010150	NTRK2	3.03088	2.34492	0.475563	0.504804	0.583514	0.501791	0.0119308	-1.34303	down	Z	neurotrophic receptor tyrosine kinase 2 [Source:NCBI gene (formerly Entrezgene);Acc:396157]	40896389	41106926
ENSGALG00010010154	IQSEC3	7.08191	6.01559	2.78164	6.7909	6.41495	5.97855	0.0236909	0.734116	up	1	IQ motif and Sec7 domain ArfGEF 3 [Source:HGNC Symbol;Acc:HGNC:29193]	60116452	60150454
ENSGALG00010010168	SNCB	21.2468	24.5254	20.5665	23.0113	23.7925	30.4377	8.8e-05	0.643146	up	13	synuclein beta [Source:NCBI gene (formerly Entrezgene);Acc:395391]	9955804	9959541
ENSGALG00010010206	SCARA5	5.70734	8.03297	7.24587	0.467035	1.02769	1.80561	8.13e-07	-2.24882	down	3	scavenger receptor class A member 5 [Source:HGNC Symbol;Acc:HGNC:28701]	104930198	104949640
ENSGALG00010010218	PBK	0.746991	0.87952	0.967951	1.50408	2.6064	2.44956	2.64e-05	1.75748	up	3	PDZ binding kinase [Source:NCBI gene (formerly Entrezgene);Acc:422003]	104951538	104959904
ENSGALG00010010271	HUNK	16.7584	14.9912	14.9458	6.06548	7.02115	7.95052	3.19e-06	-0.706135	down	1	hormonally up-regulated Neu-associated kinase [Source:HGNC Symbol;Acc:HGNC:13326]	104826846	104882659
ENSGALG00010010275	PDE8B	18.7124	20.3022	18.1545	2.72757	3.87649	3.16022	1.04e-37	-2.10097	down	Z	phosphodiesterase 8B [Source:HGNC Symbol;Acc:HGNC:8794]	23748735	23824597
ENSGALG00010010300	DENND1B	4.41881	2.9509	2.15113	3.6856	4.55171	3.67789	0.0124638	0.697556	up	8	DENN domain containing 1B [Source:HGNC Symbol;Acc:HGNC:28404]	2318732	2477842
ENSGALG00010010301	CDHR3	11.6811	8.48855	10.5777	14.1421	14.2532	6.40429	0.0354165	0.627947	up	1		14325069	14379502
ENSGALG00010010314	CRB1	1.13488	0.823021	0.144658	1.16798	2.48061	0.88256	0.0112362	1.62105	up	8	crumbs cell polarity complex component 1 [Source:HGNC Symbol;Acc:HGNC:2343]	2493274	2580122
ENSGALG00010010327	FBP1	9.89678	9.77468	11.9793	11.6433	15.8764	8.9522	0.0167541	0.649917	up	Z	fructose-bisphosphatase 1 [Source:NCBI gene (formerly Entrezgene);Acc:395218]	42058858	42068529
ENSGALG00010010330	ALPK2	0.930082	0.913158	0.525929	0.254814	0.262338	0.274729	0.00306726	-1.12529	down	Z	alpha kinase 2 [Source:HGNC Symbol;Acc:HGNC:20565]	1096622	1125646
ENSGALG00010010333	WAPL	29.1727	26.7002	24.5004	35.0164	27.7185	27.0682	0.000174567	0.632687	up	6	WAPL cohesin release factor [Source:NCBI gene (formerly Entrezgene);Acc:423608]	2942017	3006534
ENSGALG00010010336	FMNL2	20.8874	16.3625	17.3634	6.19184	7.85233	6.24728	2.6e-10	-0.830184	down	7	formin like 2 [Source:HGNC Symbol;Acc:HGNC:18267]	35053450	35160234
ENSGALG00010010337	SCARA3	6.36118	3.86461	3.25547	0.82818	1.50103	1.36275	3.68e-05	-1.39618	down	3	scavenger receptor class A member 3 [Source:HGNC Symbol;Acc:HGNC:19000]	104985819	104992561
ENSGALG00010010352	PCASP1	9.27954	9.27541	7.44759	3.833	4.25634	4.27079	1.17e-05	-0.622144	down	Z	MALT1 paracaspase [Source:HGNC Symbol;Acc:HGNC:6819]	1137330	1170570
ENSGALG00010010358	ASPM	0.160611	0.150096	0.59527	0.354597	0.757668	0.717709	0.013475	1.44443	up	8	assembly factor for spindle microtubules [Source:HGNC Symbol;Acc:HGNC:19048]	2611452	2643913
ENSGALG00010010366	CLU	785.468	474.94	366.669	158.42	204.698	247.158	0.000158254	-0.972214	down	3	clusterin [Source:NCBI gene (formerly Entrezgene);Acc:395722]	105000135	105007011
ENSGALG00010010390	KCNK3	11.9384	7.9067	8.12988	14.2597	19.8856	9.25709	0.000253888	1.08597	up	3	potassium two pore domain channel subfamily K member 3 [Source:HGNC Symbol;Acc:HGNC:6278]	105014333	105027628
ENSGALG00010010395	GRP	12076	11090.5	23207.1	682.779	947.81	537.287	7.58e-18	-3.9845	down	Z	gastrin releasing peptide [Source:NCBI gene (formerly Entrezgene);Acc:425213]	1240944	1245675
ENSGALG00010010399	FGF18	3.68962	1.53421	5.34197	0.677048	1.20757	1.07939	0.022343	-1.36831	down	13	fibroblast growth factor 18 [Source:NCBI gene (formerly Entrezgene);Acc:395453]	2837028	2902850
ENSGALG00010010403	OFCC1	3.53228	3.37545	4.36121	7.99163	4.67926	5.38547	3.38e-05	1.12971	up	2		63106715	63359229
ENSGALG00010010405	EVA1C	5.1195	7.73156	4.49294	2.5085	2.00323	2.38104	0.00339586	-0.831241	down	1	eva-1 homolog C [Source:HGNC Symbol;Acc:HGNC:13239]	105047810	105084353
ENSGALG00010010406	PTCH1	9.66762	7.70378	12.1475	4.24035	3.71468	3.90458	3.13e-05	-0.874139	down	Z	patched 1 [Source:NCBI gene (formerly Entrezgene);Acc:395806]	42380208	42451218
ENSGALG00010010407	SOX10	0.349674	0.637537	0.274332	0.021075	0.048075	0.07972	0.000903207	-2.54233	down	1	SRY-box 10 [Source:NCBI gene (formerly Entrezgene);Acc:395573]	51095086	51104254
ENSGALG00010010409	RAX	15.9684	8.05912	11.6573	1.49513	1.7984	1.93131	3.4e-12	-2.32573	down	Z	retina and anterior neural fold homeobox [Source:NCBI gene (formerly Entrezgene);Acc:100677794]	1250244	1251953
ENSGALG00010010410	CACNA2D1	92.1037	50.7407	57.0573	29.5533	28.5743	31.0838	0.000666583	-0.718429	down	1	calcium voltage-gated channel auxiliary subunit alpha2delta 1 [Source:NCBI gene (formerly Entrezgene);Acc:768444]	10427911	10787255
ENSGALG00010010430	ASTN1	12.352	13.036	8.92045	15.858	15.5171	14.2218	2.66e-07	0.859864	up	8	astrotactin 1 [Source:HGNC Symbol;Acc:HGNC:773]	6733531	6772248
ENSGALG00010010431	SOCS2	98.1678	103.757	129.567	47.7212	43.2876	71.3359	0.00419003	-0.614631	down	1	suppressor of cytokine signaling 2 [Source:NCBI gene (formerly Entrezgene);Acc:395219]	44942656	44948098
ENSGALG00010010439	HGF	3.03691	2.63006	1.18859	0.723406	0.760265	0.894962	0.00278825	-1.06936	down	1	hepatocyte growth factor [Source:NCBI gene (formerly Entrezgene);Acc:395941]	10859559	10922301
ENSGALG00010010453	DRC1	3.72845	3.81993	2.2233	3.9424	3.85004	3.71538	0.00375391	0.681844	up	3	dynein regulatory complex subunit 1 [Source:HGNC Symbol;Acc:HGNC:24245]	105139344	105151462
ENSGALG00010010461	SLC7A5	18.7004	16.1065	14.2347	62.6987	48.3543	30.3269	8.8e-15	1.98362	up	11	solute carrier family 7 member 5 [Source:NCBI gene (formerly Entrezgene);Acc:415832]	17602829	17636035
ENSGALG00010010486	LOC769726	0.476108	2.26969	1.07515	0.194209	0.220926	0.103579	0.00162551	-1.87698	down	13		3105040	3125436
ENSGALG00010010494	LOC109483411	3.5943	3.17275	2.55863	0.908196	0.72306	1.01241	1.97e-06	-1.35548	down	11		10790151	10811541
ENSGALG00010010499	NR4A2	4.67608	8.63487	4.895	0.914333	1.4712	1.22305	2.68e-09	-1.90153	down	7	nuclear receptor subfamily 4 group A member 2 [Source:HGNC Symbol;Acc:HGNC:7981]	35644137	35650101
ENSGALG00010010521	SNCG	110.331	103.4	84.6882	44.2425	47.8239	51.2525	2.98e-06	-0.60713	down	6	synuclein gamma [Source:NCBI gene (formerly Entrezgene);Acc:395392]	3296190	3321005
ENSGALG00010010544	LOAG_04885	2.90667	2.51501	3.87976	1.3693	0.786157	1.23198	0.00984478	-1.00721	down	7		35815961	35820167
ENSGALG00010010547	BST1	15.7773	8.44786	14.9329	4.78651	6.32578	5.56261	0.00279092	-0.790104	down	4	bone marrow stromal cell antigen 1 [Source:NCBI gene (formerly Entrezgene);Acc:422828]	76166147	76186901
ENSGALG00010010548	ST8SIA3	8.49577	9.29368	5.26442	9.12843	8.85389	8.64449	0.00438484	0.66194	up	Z	ST8 alpha-N-acetyl-neuraminide alpha-2,8-sialyltransferase 3 [Source:NCBI gene (formerly Entrezgene);Acc:414796]	763294	768461
ENSGALG00010010567	ERMN	0.808641	1.29981	1.06849	0.293758	0.179075	0.223779	0.000253908	-1.70495	down	7	ermin [Source:HGNC Symbol;Acc:HGNC:29208]	35820107	35824820
ENSGALG00010010626	ADTRP	3.81391	4.22502	2.94668	0.965671	0	0.276467	0.00658781	-2.66041	down	2	androgen dependent TFPI regulating protein [Source:HGNC Symbol;Acc:HGNC:21214]	62619362	62652189
ENSGALG00010010659	ADAMTS1	6.80716	15.1199	6.06245	2.1562	3.64407	3.00644	0.000499116	-1.2143	down	1	ADAM metallopeptidase with thrombospondin type 1 motif 1 [Source:HGNC Symbol;Acc:HGNC:217]	103129019	103136857
ENSGALG00010010661	CPEB2	11.3673	10.3325	7.94485	12.3385	17.4988	11.7772	1.39e-05	0.940187	up	4	cytoplasmic polyadenylation element binding protein 2 [Source:HGNC Symbol;Acc:HGNC:21745]	76363581	76411771
ENSGALG00010010678	KCNIP1	23.9289	16.1122	13.2774	5.05615	7.025	11.8972	0.0207179	-0.717607	down	13	potassium voltage-gated channel interacting protein 1 [Source:HGNC Symbol;Acc:HGNC:15521]	3157723	3453709
ENSGALG00010010680	SHISA8	2.28772	1.57021	0.396092	5.07419	5.23506	12.7593	7.18e-07	2.87757	up	1		49525754	49531716
ENSGALG00010010688	IQGAP2	45.9438	56.3079	67.3669	287.016	187.649	176.797	2.79e-24	2.39492	up	Z	IQ motif containing GTPase activating protein 2 [Source:NCBI gene (formerly Entrezgene);Acc:427211]	24003165	24119280
ENSGALG00010010693	KCNMB1	0.84661	0.845045	1.42423	0.243226	0.26403	0.399638	0.00691641	-1.32691	down	13	potassium calcium-activated channel subfamily M regulatory beta subunit 1 [Source:NCBI gene (formerly Entrezgene);Acc:395301]	3422705	3431445
ENSGALG00010010706	SREBF2	111.301	90.0255	91.8382	22.4664	28.6011	32.1672	1.95e-18	-1.37228	down	1	sterol regulatory element binding transcription factor 2 [Source:HGNC Symbol;Acc:HGNC:11290]	49531773	49550286
ENSGALG00010010711	SYT15	13.8328	15.6685	12.8388	4.79327	3.36695	7.95617	0.00174746	-0.950874	down	6		3412757	3424081
ENSGALG00010010712	ADAMTS5	6.39669	4.41936	3.62773	2.31819	1.5252	2.68855	0.0159335	-0.691684	down	1	ADAM metallopeptidase with thrombospondin type 1 motif 5 [Source:HGNC Symbol;Acc:HGNC:221]	103167001	103210984
ENSGALG00010010761	MEI1	1.39713	2.4898	1.05422	2.29549	3.32426	2.62782	0.000711829	1.19153	up	1	meiotic double-stranded break formation protein 1 [Source:HGNC Symbol;Acc:HGNC:28613]	49555711	49592281
ENSGALG00010010769	HEXB	44.7298	83.8297	56.7368	12.2914	12.8424	17.4913	8.14e-12	-1.67445	down	Z	hexosaminidase subunit beta [Source:HGNC Symbol;Acc:HGNC:4879]	24770486	24796104
ENSGALG00010010770	SLC8A2	3.36932	4.44262	3.36212	5.21212	3.89741	3.93097	0.00328039	0.673467	up	38	solute carrier family 8 member A2 [Source:HGNC Symbol;Acc:HGNC:11069]	171445	182340
ENSGALG00010010809	CENPH	0.99136	0.73294	1.17766	1.12755	2.20972	1.46293	0.0191686	1.17177	up	Z	centromere protein H [Source:NCBI gene (formerly Entrezgene);Acc:395316]	22450707	22456854
ENSGALG00010010822	OGDHL	12.5234	10.6476	8.16514	11.787	12.5115	11.2223	0.000407407	0.615549	up	6	oxoglutarate dehydrogenase like [Source:NCBI gene (formerly Entrezgene);Acc:423618]	3556748	3608992
ENSGALG00010010874		1.98762	0.871325	2.83891	20.8361	13.9812	5.32592	1.42e-10	3.2616	up	2		60420177	60434492
ENSGALG00010010893	CCL21	31.0554	16.9973	40.1262	9.78698	8.16589	2.88198	0.000220677	-1.63298	down	Z	C-C motif chemokine ligand 21 [Source:HGNC Symbol;Acc:HGNC:10620]	8908136	8910830
ENSGALG00010010896	LY86	8.91536	9.95276	16.8628	2.01216	1.62768	2.37223	3.39e-10	-2.1387	down	2	lymphocyte antigen 86 [Source:NCBI gene (formerly Entrezgene);Acc:420872]	64625584	64650043
ENSGALG00010010905	ENC1	8.72286	19.6777	10.1426	3.34959	4.02056	4.57251	4.78e-06	-1.2147	down	Z	ectodermal-neural cortex 1 [Source:HGNC Symbol;Acc:HGNC:3345]	24823886	24837186
ENSGALG00010010909	SLIT3	15.5737	18.9105	12.0253	17.3067	18.1347	17.9455	5.94e-05	0.650109	up	13	slit guidance ligand 3 [Source:NCBI gene (formerly Entrezgene);Acc:374173]	3791971	4318754
ENSGALG00010010912	BAALC	1.59889	4.06149	1.36967	0.450748	0.439377	0.686095	0.00171149	-1.68793	down	2	BAALC binder of MAP3K1 and KLF4 [Source:HGNC Symbol;Acc:HGNC:14333]	128912803	128934574
ENSGALG00010010916	UTS2RL	1.46264	2.01269	1.94568	2.89497	1.31094	3.0225	0.0443428	0.856995	up	1		51202980	51204836
ENSGALG00010010922	DYM	22.7066	18.9576	22.5743	38.4868	25.8066	31.897	3.04e-08	1.03662	up	Z	dymeclin [Source:NCBI gene (formerly Entrezgene);Acc:426843]	1416644	1564202
ENSGALG00010010926	DND1	1.54173	1.23141	0.669509	0.164846	0.284271	0.160333	0.0017901	-2.00843	down	13	DND microRNA-mediated repression inhibitor 1 [Source:HGNC Symbol;Acc:HGNC:23799]	867078	869851
ENSGALG00010010935	LGALS1A	4.42831	4.83367	5.21831	1.78379	0.607177	1.03113	0.00295607	-1.61788	down	1	galectin 1A [Source:NCBI gene (formerly Entrezgene);Acc:396491]	51206395	51209661
ENSGALG00010010950	RAP1GDS1L	9.63599	2.38165	1.12831	0.255724	0.194952	0	1.32e-05	-4.33447	down	6		4985405	5016433
ENSGALG00010010971	LCORL	11.3351	13.1908	9.97185	6.06546	5.0802	8.74775	0.0114208	-0.924709	down	4	ligand dependent nuclear receptor corepressor like [Source:NCBI gene (formerly Entrezgene);Acc:422820]	75353941	75426496
ENSGALG00010010991	C2CD2	6.31425	6.32222	4.84177	7.26461	5.7969	6.66856	0.000361047	0.626555	up	1	C2 calcium dependent domain containing 2 [Source:HGNC Symbol;Acc:HGNC:1266]	109186426	109222261
ENSGALG00010010995	HEBP1	57.8601	46.6662	39.792	7.49106	11.1963	21.4304	0.00625212	-2.09914	down	1	heme binding protein 1 [Source:NCBI gene (formerly Entrezgene);Acc:417961]	48281112	48291462
ENSGALG00010011022	C2H5ORF22	8.71845	12.2481	13.1753	13.3419	17.5477	11.9975	0.000666783	0.771875	up	2	chromosome 5 open reading frame 22 [Source:HGNC Symbol;Acc:HGNC:25639]	68888683	68902361
ENSGALG00010011029	HMGCR	36.2785	39.4653	32.2834	12.5628	10.7057	11.3233	5.39e-20	-1.19115	down	Z	3-hydroxy-3-methylglutaryl-CoA reductase [Source:NCBI gene (formerly Entrezgene);Acc:395145]	24562155	24580602
ENSGALG00010011038	GSG1	9.4876	6.83732	18.0848	15.2115	10.1664	18.6523	0.0363884	0.802147	up	1	germ cell associated 1 [Source:HGNC Symbol;Acc:HGNC:19716]	48328214	48340905
ENSGALG00010011055	TOR3A	8.68938	6.84118	6.39777	3.17654	3.40176	3.63804	0.000674231	-0.654861	down	8	torsin family 3 member A [Source:HGNC Symbol;Acc:HGNC:11997]	6244689	6250909
ENSGALG00010011064	MYLIP	36.063	34.8151	26.5786	45.7459	34.4014	34.5837	0.000129504	0.68969	up	2	myosin regulatory light chain interacting protein [Source:NCBI gene (formerly Entrezgene);Acc:420841]	61209874	61224098
ENSGALG00010011080	EMP1	10.6182	9.6598	11.8093	2.15595	3.29232	1.66927	5.48e-08	-1.7239	down	1	epithelial membrane protein 1 [Source:NCBI gene (formerly Entrezgene);Acc:417964]	48366939	48382889
ENSGALG00010011099	CCBE1	1.46725	0.947271	1.7064	0.426433	0.32683	0.841114	0.0395905	-0.932891	down	Z	collagen and calcium binding EGF domains 1 [Source:HGNC Symbol;Acc:HGNC:29426]	9852827	9941751
ENSGALG00010011104	ABCG1	7.45466	7.87971	3.79259	8.16029	7.27043	9.4527	0.00274967	0.834151	up	1	ATP binding cassette subfamily G member 1 [Source:HGNC Symbol;Acc:HGNC:73]	109397685	109451177
ENSGALG00010011118	GMPR2	17.6001	14.0631	11.9709	29.0213	23.132	16.5703	2.1e-06	1.11159	up	2	guanosine monophosphate reductase 2 [Source:NCBI gene (formerly Entrezgene);Acc:420842]	61256654	61294523
ENSGALG00010011126	ATXN1	5.15751	4.43235	3.25087	23.062	15.8006	8.94943	3.09e-12	2.35703	up	2	ataxin 1 [Source:HGNC Symbol;Acc:HGNC:10548]	61302250	61380649
ENSGALG00010011128	GCNT4	0.454857	0.449099	0.534341	0.111228	0.154762	0.38555	0.027568	-0.904218	down	Z	glucosaminyl (N-acetyl) transferase 4 [Source:HGNC Symbol;Acc:HGNC:17973]	24643724	24665251
ENSGALG00010011131	RET	10.2216	8.88322	7.98956	20.6883	25.085	12.9917	1.3e-10	1.5781	up	6	ret proto-onco [Source:NCBI gene (formerly Entrezgene);Acc:396107]	5477846	5566021
ENSGALG00010011166	SOX7	7.76085	6.19911	7.15354	2.43701	3.3666	3.854	0.00385693	-0.686354	down	3	SRY-box transcription factor 7 [Source:HGNC Symbol;Acc:HGNC:18196]	106614465	106618333
ENSGALG00010011184	FAM8A1	13.5294	18.4603	20.9051	30.5175	20.9255	13.1321	0.0199007	0.738207	up	2	family with sequence similarity 8 member A1 [Source:NCBI gene (formerly Entrezgene);Acc:771369]	61761877	61769030
ENSGALG00010011205	CYTL1	9.87895	9.69763	3.40805	1.32717	2.91592	1.40766	0.00213109	-1.55785	down	4	cytokine like 1 [Source:HGNC Symbol;Acc:HGNC:24435]	78406254	78419971
ENSGALG00010011210	NUP153	15.563	16.0693	15.5073	33.9035	23.1354	16.3602	1.4e-05	1.09205	up	2	nucleoporin 153 [Source:HGNC Symbol;Acc:HGNC:8062]	61770870	61817969
ENSGALG00010011231	PLBD1	253.832	223.656	232.53	62.762	87.3346	86.3805	2.07e-14	-1.14079	down	1	phospholipase B domain containing 1 [Source:HGNC Symbol;Acc:HGNC:26215]	48920953	48981277
ENSGALG00010011273	RUNX1T1	30.267	30.6624	18.3935	20.8576	17.4059	29.6496	0.00999	0.837079	up	2	RUNX1 translocation partner 1 [Source:NCBI gene (formerly Entrezgene);Acc:395503]	124637531	124747175
ENSGALG00010011313	RASSF9	10.0525	8.80588	8.53244	2.60876	3.64813	4.59687	5.1e-05	-0.880762	down	1	Ras association domain family member 9 [Source:HGNC Symbol;Acc:HGNC:15739]	42175980	42212935
ENSGALG00010011317	BLK	1.73836	0.884136	1.52267	0.23655	0.529717	0.435087	0.014192	-1.29361	down	3	BLK proto-oncogene, Src family tyrosine kinase [Source:HGNC Symbol;Acc:HGNC:1057]	107036583	107071746
ENSGALG00010011353	LRP1B	0.749104	0.566251	0.465537	0.155891	0.276112	0.266873	0.00918149	-0.904652	down	7	LDL receptor related protein 1B [Source:HGNC Symbol;Acc:HGNC:6693]	31465619	31666305
ENSGALG00010011357	UNC80	12.2665	14.2544	9.40249	13.6282	14.3964	14.1939	7.47e-06	0.685192	up	7	unc-80 homolog, NALCN channel complex subunit [Source:HGNC Symbol;Acc:HGNC:26582]	2639632	2759222
ENSGALG00010011363	FDFT1	83.4254	91.1141	86.9135	23.2429	22.2034	29.8469	1.47e-20	-1.33124	down	3	farnesyl-diphosphate farnesyltransferase 1 [Source:NCBI gene (formerly Entrezgene);Acc:422038]	107159526	107170589
ENSGALG00010011388	GPR50	1.69026	1.45554	1.16605	0.615839	0.408703	0.689285	0.00884826	-0.876144	down	4	G protein-coupled receptor 50 [Source:NCBI gene (formerly Entrezgene);Acc:396318]	17556670	17586182
ENSGALG00010011433	RNASE6	8.7348	2.97275	12.0153	0.531341	3.37855	2.01153	0.0142711	-1.64374	down	6	ribonuclease A family member k6 [Source:NCBI gene (formerly Entrezgene);Acc:396194]	9975312	9977200
ENSGALG00010011437	DMRT1	3.19811	4.10163	3.00534	0.675406	1.22098	1.75291	0.00114199	-1.16259	down	Z	doublesex and mab-3 related transcription factor 1 [Source:NCBI gene (formerly Entrezgene);Acc:769693]	26450329	26518458
ENSGALG00010011452	KITLG	6.23337	6.79566	6.61381	2.35818	3.11982	3.13281	0.000463997	-0.890947	down	1	KIT ligand [Source:NCBI gene (formerly Entrezgene);Acc:396028]	43031098	43086596
ENSGALG00010011475	NDP	1.89173	2.90847	1.27617	0.431969	0.540065	0.378167	0.000582652	-1.70019	down	1	NDP, norrin cystine knot growth factor [Source:NCBI gene (formerly Entrezgene);Acc:418560]	111261780	111281759
ENSGALG00010011482	DMRT2	10.2381	4.09374	7.21447	1.2211	0.883839	0.935874	7.66e-11	-2.40178	down	Z	doublesex and mab-3 related transcription factor 2 [Source:HGNC Symbol;Acc:HGNC:2935]	26545467	26550619
ENSGALG00010011491	RELL2	0.853958	1.52056	1.36886	2.33493	1.97575	1.50421	0.00886811	1.07608	up	13	RELT like 2 [Source:HGNC Symbol;Acc:HGNC:26902]	1561888	1570746
ENSGALG00010011497	CPQ	11.7819	32.1502	32.7975	24.4903	38.1764	33.2507	0.0169669	0.751761	up	2	carboxypeptidase Q [Source:NCBI gene (formerly Entrezgene);Acc:420238]	126574447	126738152
ENSGALG00010011556	LAPTM4B	45.589	98.8146	68.5477	75.1739	103.698	104.551	0.000870819	0.856976	up	2	lysosomal protein transmembrane 4 beta [Source:HGNC Symbol;Acc:HGNC:13646]	126914945	126976907
ENSGALG00010011564	ARAP3	8.20715	7.05694	6.33837	2.1297	3.34912	3.27985	5.72e-05	-0.858341	down	13	ArfGAP with RhoGAP domain, ankyrin repeat and PH domain 3 [Source:HGNC Symbol;Acc:HGNC:24097]	1579575	1597325
ENSGALG00010011570	RGL1	20.074	17.3206	18.4955	7.25994	10.6635	8.81625	0.000247348	-0.631065	down	8	ral guanine nucleotide dissociation stimulator like 1 [Source:NCBI gene (formerly Entrezgene);Acc:424446]	7662502	7729686
ENSGALG00010011575	STARD10	2.95324	5.4001	2.64881	7.00793	4.52847	5.33086	0.00217426	1.0735	up	13		1598792	1604324
ENSGALG00010011578	MYLK4	2.68511	3.41739	2.24612	4.88062	5.33757	4.57293	9.2e-08	1.19676	up	2	myosin light chain kinase family member 4 [Source:HGNC Symbol;Acc:HGNC:27972]	67260462	67341317
ENSGALG00010011601	ANO4	0.466528	0.176262	0.328433	0.323354	0.565076	0.687271	0.0440478	1.12961	up	1	anoctamin 4 [Source:HGNC Symbol;Acc:HGNC:23837]	47451749	47649808
ENSGALG00010011626	SERPINB1	0.982504	2.41333	1.49426	1.77412	2.38953	2.45348	0.0253547	0.88236	up	2	serpin family B member 1 [Source:HGNC Symbol;Acc:HGNC:3311]	67364149	67372288
ENSGALG00010011657	ALDH1L2	6.56226	7.94488	6.18016	9.006	7.07574	7.15054	0.000568894	0.620759	up	1	aldehyde dehydrogenase 1 family member L2 [Source:HGNC Symbol;Acc:HGNC:26777]	54338166	54367677
ENSGALG00010011659	CD14	3.69743	3.27986	4.28344	0.815269	1.12939	1.84376	0.000809949	-1.13522	down	13	CD14 molecule [Source:NCBI gene (formerly Entrezgene);Acc:100194427]	841589	846117
ENSGALG00010011664	SERPINB10B	1.3076	9.4433	8.07064	0.950371	0.088349	1.01982	0.000712119	-2.72797	down	2	serpin peptidase inhibitor, clade B (ovalbumin), member 10 B [Source:NCBI gene (formerly Entrezgene);Acc:395715]	67398812	67404929
ENSGALG00010011712	DCAF12L2	13.1145	13.8986	9.99117	19.3703	10.364	12.4912	0.0140229	0.999124	up	Z	DDB1 and CUL4 associated factor 12 like 2 [Source:NCBI gene (formerly Entrezgene);Acc:427396]	8043098	8077360
ENSGALG00010011713	AVPR1A	34.7193	18.2417	17.4999	12.3229	10.9855	10.394	0.0201788	-0.609953	down	1	arginine vasopressin receptor 1A [Source:NCBI gene (formerly Entrezgene);Acc:771773]	33422638	33427864
ENSGALG00010011724	ARHGEF28	24.067	23.968	17.2771	30.1881	21.2562	24.9662	0.000241397	0.680849	up	Z	Rho guanine nucleotide exchange factor 28 [Source:HGNC Symbol;Acc:HGNC:30322]	25125102	25254405
ENSGALG00010011734	GATD3AL2	1.06703	0.790603	1.45639	0.220925	0.291395	0.445946	0.0488493	-1.33242	down	4		11253716	11257562
ENSGALG00010011764	PCYOX1L	13.1424	11.8439	18.0858	19.5185	21.0239	15.0084	0.000955856	0.809499	up	13	prenylcysteine oxidase 1 like [Source:HGNC Symbol;Acc:HGNC:28477]	8129213	8131980
ENSGALG00010011770	CHST11	10.205	8.67693	8.92306	2.73098	2.67912	3.44667	2.5e-11	-1.20515	down	1	carbohydrate sulfotransferase 11 [Source:HGNC Symbol;Acc:HGNC:17422]	54409514	54634664
ENSGALG00010011790	AMY2A	2.25074	1.09907	2.88865	0.407298	0.558143	0.519692	0.00209125	-1.62849	down	8	amylase, alpha 2A (pancreatic) [Source:NCBI gene (formerly Entrezgene);Acc:414140]	55919	64787
ENSGALG00010011810	FGFR4	7.19798	5.98424	5.91127	3.21948	3.22677	1.99841	0.00756335	-0.716867	down	13	fibroblast growth factor receptor 4 [Source:HGNC Symbol;Acc:HGNC:3691]	9880159	9885338
ENSGALG00010011837	VLDLR	37.1112	37.7146	52.9461	53.3032	50.2732	85.5431	1.99e-05	1.00982	up	Z	very low density lipoprotein receptor [Source:NCBI gene (formerly Entrezgene);Acc:396154]	27059350	27074218
ENSGALG00010011841	KCNMB4	3.46508	4.79032	3.362	0.089421	0.765222	0.731338	0.000274965	-2.4091	down	1	potassium calcium-activated channel subfamily M regulatory beta subunit 4 [Source:NCBI gene (formerly Entrezgene);Acc:417852]	35944896	35955882
ENSGALG00010011850	SPAG16	1.43664	2.27872	1.0848	2.52598	2.78719	1.64475	0.0146771	0.997632	up	7	sperm associated antigen 16 [Source:HGNC Symbol;Acc:HGNC:23225]	3854965	4203268
ENSGALG00010011859	NTN4	4.46657	6.04425	1.54186	1.14902	0.429525	0.445645	0.000110357	-2.06735	down	1	netrin 4 [Source:HGNC Symbol;Acc:HGNC:13658]	45649592	45685880
ENSGALG00010011873	RFX3	6.91162	8.71105	4.04199	8.17246	6.53505	6.61718	0.0288483	0.595627	up	Z	regulatory factor X3 [Source:HGNC Symbol;Acc:HGNC:9984]	27174736	27298803
ENSGALG00010011876	AMDHD1	0.583315	0.762508	0.838204	0.143093	0.166729	0.254929	0.0113593	-1.57928	down	1	amidohydrolase domain containing 1 [Source:HGNC Symbol;Acc:HGNC:28577]	45721132	45734912
ENSGALG00010011902	TP53I3	5.50707	8.91738	5.16728	9.68187	7.57163	10.172	0.000255001	1.0563	up	3	tumor protein p53 inducible protein 3 [Source:HGNC Symbol;Acc:HGNC:19373]	104037023	104041205
ENSGALG00010011922	PIK3R1	49.4561	59.8722	63.9118	122.748	158.38	109.742	1.43e-18	1.60936	up	Z	phosphoinositide-3-kinase regulatory subunit 1 [Source:HGNC Symbol;Acc:HGNC:8979]	22140400	22199466
ENSGALG00010011941	KIAA1210	1.96488	1.8436	1.37108	0.660083	0.798762	0.776163	0.00412131	-0.762761	down	4		16582091	16629476
ENSGALG00010011949	ABCA12	0.016565	0.074105	0.044741	0.216897	0.060677	0.337611	0.00083301	2.56937	up	7	ATP binding cassette subfamily A member 12 [Source:HGNC Symbol;Acc:HGNC:14637]	4317479	4409806
ENSGALG00010011957	KIAA1161	4.50801	3.55817	2.33153	1.38065	1.55078	1.17106	0.000694746	-0.890755	down	Z		8182115	8199644
ENSGALG00010011968	LOC427400	2.90108	4.95342	3.30524	0.493179	0.932238	1.23573	4.51e-05	-1.62393	down	Z		8157692	8173817
ENSGALG00010011978		4.81363	3.69894	3.77709	4.53642	4.78134	5.20449	0.00836842	0.684819	up	W		2906132	2924178
ENSGALG00010011983	LYZ	1.43148	6.55987	7.03129	1.55193	1.61172	0.482731	0.0361749	-1.59345	down	1	lysozyme (renal amyloidosis) [Source:NCBI gene (formerly Entrezgene);Acc:396218]	35549972	35553724
ENSGALG00010011984	FN1	44.8543	34.5749	42.8615	10.9856	17.5759	19.3026	2.12e-05	-0.910283	down	7	fibronectin 1 [Source:NCBI gene (formerly Entrezgene);Acc:396133]	4440759	4490944
ENSGALG00010012004	LGR5	5.02296	4.49497	2.709	1.17295	1.71959	2.22851	0.0135422	-0.788496	down	1	leucine rich repeat containing G protein-coupled receptor 5 [Source:HGNC Symbol;Acc:HGNC:4504]	36359642	36445732
ENSGALG00010012015	LOC424014	20.7956	21.3981	23.006	24.6283	26.6247	37.6006	3.97e-06	0.896786	up	7		4616298	4620570
ENSGALG00010012041	ICOSLG	8.04524	8.21899	6.30415	2.26165	3.57811	5.36248	0.00306779	-0.740313	down	1	inducible T-cell costimulator ligand [Source:NCBI gene (formerly Entrezgene);Acc:395968]	110458982	110471879
ENSGALG00010012044		0.560055	1.63926	1.21109	0.26174	0.128323	0.487003	0.0129848	-1.55405	down	W		127097	131690
ENSGALG00010012045	LOC107048987	10.156	16.5104	16.9735	14.431	21.928	33.5461	0.000631832	1.11442	up	7		4635455	4639711
ENSGALG00010012046	LOXHD1	0.376847	0.328939	0.442094	0.084282	0.13723	0.110961	0.00383087	-1.34694	down	Z	lipoxygenase homology PLAT domains 1 [Source:HGNC Symbol;Acc:HGNC:26521]	2235533	2367978
ENSGALG00010012062	HMGA2	0.622081	0.805266	1.19372	0.114915	0.381677	0.152204	0.0123803	-1.51702	down	1	high mobility group AT-hook 2 [Source:NCBI gene (formerly Entrezgene);Acc:395851]	34330772	34439314
ENSGALG00010012063	PTPRD	1.13305	0.951243	0.814551	1.26797	1.27578	0.625786	0.0463665	0.685125	up	Z	protein tyrosine phosphatase receptor type D [Source:HGNC Symbol;Acc:HGNC:9668]	29202134	29561525
ENSGALG00010012083	MGP	55.7407	51.4597	22.5187	8.67752	5.66328	4.91442	9.68e-11	-2.27312	down	1	matrix Gla protein [Source:NCBI gene (formerly Entrezgene);Acc:395912]	48066184	48075358
ENSGALG00010012089	AKNAD1	1.2357	1.14719	0.940857	0.429284	0.328979	0.488562	0.00385762	-1.04939	down	8		1302181	1319794
ENSGALG00010012122	GRIP1	8.74123	7.54773	10.0594	12.9365	13.7466	8.28189	0.000313982	0.855454	up	1	glutamate receptor interacting protein 1 [Source:HGNC Symbol;Acc:HGNC:18708]	34557052	34864187
ENSGALG00010012123	RASL11AL	3.58611	2.934	5.29947	1.09471	2.09952	1.95562	0.0203176	-0.888031	down	4		12186630	12202028
ENSGALG00010012136		6.63282	6.0984	9.04067	22.6871	17.5887	9.42347	1.46e-05	1.63893	up	2		61294646	61295418
ENSGALG00010012149	SFXN1	28.9705	37.8277	34.7328	54.2888	45.7599	39.4331	1.51e-06	0.866104	up	13	sideroflexin 1 [Source:NCBI gene (formerly Entrezgene);Acc:416221]	9633087	9674661
ENSGALG00010012186	KIF20A	0.254444	0.659897	1.05735	0.549414	1.19419	1.75008	0.0373151	1.24431	up	13	kinesin family member 20A [Source:NCBI gene (formerly Entrezgene);Acc:416220]	9667803	9677819
ENSGALG00010012200	GEM	18.2658	28.7293	13.7765	7.43699	7.22776	5.1529	7.91e-05	-1.13933	down	2	GTP binding protein overexpressed in skeletal muscle [Source:NCBI gene (formerly Entrezgene);Acc:404771]	125615932	125624264
ENSGALG00010012204	RIT2	2.12394	4.09644	3.60485	4.00057	4.20629	3.80167	0.0185905	0.724955	up	Z	Ras like without CAAX 2 [Source:HGNC Symbol;Acc:HGNC:10017]	3807386	3994584
ENSGALG00010012226	SLCO4C1	25.4974	30.4169	22.4603	45.9507	82.5298	56.0566	2.4e-14	1.68327	up	Z	solute carrier organic anion transporter family member 4C1 [Source:HGNC Symbol;Acc:HGNC:23612]	50928151	50954486
ENSGALG00010012259	IL1RAPL2	3.87972	4.26995	4.33935	5.01206	6.3887	4.9019	6.96e-06	0.830682	up	4	interleukin 1 receptor accessory protein like 2 [Source:HGNC Symbol;Acc:HGNC:5997]	16802416	17138776
ENSGALG00010012268		0.595946	0.37876	0.221998	0.502268	0.622291	0.621193	0.0241406	0.996316	up	W		3979060	4016292
ENSGALG00010012271	LOC100329062	6.2173	4.77952	4.10229	9.022	6.39415	8.00841	0.00371264	1.07986	up	1		40125280	40131199
ENSGALG00010012291	NR5A2	4.68363	5.30928	3.51572	1.17103	2.67526	1.86086	0.00674868	-0.835727	down	8	nuclear receptor subfamily 5 group A member 2 [Source:NCBI gene (formerly Entrezgene);Acc:395961]	1602359	1686032
ENSGALG00010012297	ABLIM3	7.20207	3.38484	4.09665	0.856663	1.95699	1.07948	0.000875311	-1.43767	down	13	actin binding LIM protein family member 3 [Source:HGNC Symbol;Acc:HGNC:29132]	8162896	8198082
ENSGALG00010012300	NINJ2	5.00825	4.99865	2.19732	0.746415	0.350987	0	0.00177879	-2.98345	down	1	ninjurin 2 [Source:HGNC Symbol;Acc:HGNC:7825]	60419640	60463851
ENSGALG00010012303	CA9	22.4734	4.98437	22.4864	5.39993	2.84361	2.70275	0.000837805	-1.75481	down	Z	carbonic anhydrase 9 [Source:HGNC Symbol;Acc:HGNC:1383]	9779343	9789503
ENSGALG00010012314	ADRB2	6.48246	17.6091	5.01468	3.47645	3.36303	2.37211	0.00663394	-1.19426	down	13	adrenoceptor beta 2 [Source:HGNC Symbol;Acc:HGNC:286]	8261676	8265017
ENSGALG00010012350	HIST1H2A4L1	9.04488	5.7915	6.33064	2.82291	3.69144	2.86495	0.0131256	-0.723216	down	1	histone H2A-IV-like 1 [Source:NCBI gene (formerly Entrezgene);Acc:101749238]	48215873	48217392
ENSGALG00010012354	DCBLD1	5.85776	6.61821	5.72638	2.10771	2.72974	3.3923	0.00111166	-0.69636	down	3	discoidin, CUB and LCCL domain containing 1 [Source:HGNC Symbol;Acc:HGNC:21479]	63110025	63157959
ENSGALG00010012358	STK10	6.15882	6.359	7.04477	2.03915	3.26519	2.50569	3.77e-05	-0.89713	down	13	serine/threonine kinase 10 [Source:NCBI gene (formerly Entrezgene);Acc:416204]	8420088	8462533
ENSGALG00010012361	WIF1	13.0084	9.32831	4.79758	2.17922	1.32033	1.35989	2.04e-07	-2.01462	down	1	WNT inhibitory factor 1 [Source:NCBI gene (formerly Entrezgene);Acc:417831]	34008783	34051762
ENSGALG00010012362	COL6A3	5.72951	4.3911	5.40594	1.15565	3.19326	2.1638	0.0141338	-0.788428	down	7	collagen type VI alpha 3 chain [Source:NCBI gene (formerly Entrezgene);Acc:396548]	4879953	4933213
ENSGALG00010012405	MSRB3	23.89	27.2445	26.9963	7.33348	10.6918	10.6934	3.43e-08	-1.00563	down	1	methionine sulfoxide reductase B3 [Source:NCBI gene (formerly Entrezgene);Acc:417833]	34114087	34198163
ENSGALG00010012407	ATF4	163.456	163.71	205.936	305.888	258.056	183.569	1.53e-05	0.934856	up	1	activating transcription factor 4 [Source:NCBI gene (formerly Entrezgene);Acc:395693]	50638498	50642966
ENSGALG00010012422	LOC109467991	1.3843	1.45521	0.989425	1.5156	1.9117	1.86509	0.00323617	0.911067	up	13		939967	942498
ENSGALG00010012427	C7	49.3434	37.3528	22.5927	7.2546	7.40549	10.015	7.18e-11	-1.69411	down	Z	complement C7 [Source:NCBI gene (formerly Entrezgene);Acc:427187]	13469165	13489464
ENSGALG00010012433	LOC124416950	1.49028	2.21464	1.38916	2.01773	2.29154	1.86724	0.0189543	0.727176	up	13		949479	952028
ENSGALG00010012436	CFH	30.6324	22.8676	16.4619	10.5542	14.8681	8.50503	0.0250412	-0.588789	down	8		2657644	2691062
ENSGALG00010012442	CPLX1	267.744	190.628	253.495	4.83224	12.6987	13.8883	7.61e-38	-4.08372	down	Z	complexin 1 [Source:HGNC Symbol;Acc:HGNC:2309]	52949390	53053031
ENSGALG00010012443	LOC109467991	0.975013	1.16139	0.56346	1.61457	1.49318	1.09341	0.00859288	1.09514	up	13		957284	959812
ENSGALG00010012506	TP53INP1	36.0967	34.8952	29.2887	20.8881	13.3978	13.5717	0.00338734	-0.614212	down	2	tumor protein p53 inducible nuclear protein 1 [Source:NCBI gene (formerly Entrezgene);Acc:420232]	125984689	125995569
ENSGALG00010012555	BHMT2	2.0725	2.38731	0.942523	0.617452	0.308574	0.362848	0.00269883	-1.59467	down	Z		22974549	22991385
ENSGALG00010012582	CD24	382.745	476.619	327.916	642.204	579.718	589.382	3.4e-13	1.06148	up	3	CD24 molecule [Source:NCBI gene (formerly Entrezgene);Acc:100859742]	67704185	67709734
ENSGALG00010012624	PDGFB	2.64735	1.86964	3.14987	0.883709	1.13773	0.822384	0.00621932	-0.983417	down	1	platelet derived growth factor subunit B [Source:NCBI gene (formerly Entrezgene);Acc:374128]	50763055	50776555
ENSGALG00010012631	GLRX2	30.7343	31.3016	20.2873	30.7439	30.4365	32.3099	0.000848967	0.635445	up	8	glutaredoxin 2 [Source:HGNC Symbol;Acc:HGNC:16065]	3499152	3501673
ENSGALG00010012670		1.56152	0.413028	1.06972	20.6691	13.8175	5.95598	5.83e-12	4.17927	up	2		60795414	60899912
ENSGALG00010012711	ELL2	27.8689	26.5612	31.1047	47.1738	41.6221	45.0035	5.55e-17	1.03747	up	Z	elongation factor for RNA polymerase II 2 [Source:HGNC Symbol;Acc:HGNC:17064]	58081286	58137703
ENSGALG00010012714	RGS2	113.618	213.203	111.747	32.9992	70.0942	77.5918	0.00962431	-0.834001	down	8	regulator of G-protein signaling 2 [Source:NCBI gene (formerly Entrezgene);Acc:378912]	3575305	3578568
ENSGALG00010012726	IL7R	1.21503	1.37139	1.66037	0.331344	0.650596	0.542115	0.00895546	-1.03659	down	Z	interleukin 7 receptor [Source:NCBI gene (formerly Entrezgene);Acc:426054]	11442771	11458044
ENSGALG00010012730	CAP2	33.9877	33.9764	28.9064	40.379	38.2428	32.3105	6.02e-06	0.646547	up	2	cyclase associated actin cytoskeleton regulatory protein 2 [Source:NCBI gene (formerly Entrezgene);Acc:420847]	61694731	61758860
ENSGALG00010012734	TMEM19	9.86734	11.4139	10.2119	18.2243	17.8931	11.809	1.97e-07	1.05322	up	1	transmembrane protein 19 [Source:HGNC Symbol;Acc:HGNC:25605]	36510531	36536648
ENSGALG00010012763	SMPDL3B	3.65036	5.97552	5.89748	6.21091	6.50236	4.96343	0.0196861	0.633311	up	23	sphingomyelin phosphodiesterase acid like 3B [Source:NCBI gene (formerly Entrezgene);Acc:769013]	1836327	1842251
ENSGALG00010012771	ITGA2	11.2466	12.5984	5.73724	3.13852	3.22981	3.84717	0.000111348	-1.07831	down	Z	integrin subunit alpha 2 [Source:HGNC Symbol;Acc:HGNC:6137]	16402199	16464661
ENSGALG00010012788	RGS1	4.59752	15.4537	8.27377	1.7271	2.0306	1.01495	4.72e-06	-2.11213	down	8	regulator of G protein signaling 1 [Source:HGNC Symbol;Acc:HGNC:9991]	3619511	3623685
ENSGALG00010012809	RHOBTB3	13.9433	17.3558	17.6437	21.9063	34.8203	22.1582	3.71e-07	1.14173	up	Z	Rho related BTB domain containing 3 [Source:HGNC Symbol;Acc:HGNC:18757]	58158653	58203487
ENSGALG00010012834	TPH2	2.1864	1.38508	1.49741	15.654	9.29959	11.5928	2.78e-34	3.31351	up	1	tryptophan hydroxylase 2 [Source:NCBI gene (formerly Entrezgene);Acc:408026]	36621601	36696672
ENSGALG00010012839	TGFBI	11.413	8.23168	9.01553	3.07583	4.37401	5.94802	0.0129226	-0.74909	down	13	transforming growth factor beta induced [Source:NCBI gene (formerly Entrezgene);Acc:395897]	14773382	14797962
ENSGALG00010012847	RLN3	669.77	168.637	910.348	11.6477	18.5356	29.7792	2.93e-09	-4.44598	down	Z	relaxin 3 [Source:NCBI gene (formerly Entrezgene);Acc:427223]	28040411	28043071
ENSGALG00010012857	NSDHL	24.7223	22.6337	31.0638	5.46819	5.97971	6.78365	8.36e-17	-1.65592	down	4	NAD(P) dependent steroid dehydrogenase-like [Source:HGNC Symbol;Acc:HGNC:13398]	11231436	11241988
ENSGALG00010012868	CTHRC1	3.93342	1.72051	1.67701	0.485104	0.11401	0	0.00614647	-2.88314	down	2	collagen triple helix repeat containing 1 [Source:HGNC Symbol;Acc:HGNC:18831]	128992661	128997056
ENSGALG00010012894	CLIC6	4.25202	1.55709	1.70771	0.571925	1.08539	0.702976	0.00968639	-1.21311	down	1	chloride intracellular channel 6 [Source:HGNC Symbol;Acc:HGNC:2065]	106056093	106085634
ENSGALG00010012903	RGMB	9.41899	10.4948	7.18808	12.8519	5.601	13.0089	0.0334062	0.666587	up	Z	repulsive guidance molecule BMP co-receptor b [Source:HGNC Symbol;Acc:HGNC:26896]	52014528	52027588
ENSGALG00010012905	NKAIN1	6.3286	9.14001	6.88032	9.77097	6.97581	8.4958	0.00377221	0.631972	up	23	sodium/potassium transporting ATPase interacting 1 [Source:HGNC Symbol;Acc:HGNC:25743]	913788	934783
ENSGALG00010012906	ST8SIA3L	9.51941	12.6257	5.69146	12.0879	8.35088	11.8722	0.0223384	0.672104	up	W		7105111	7115980
ENSGALG00010012913	EGFLAM	26.9278	25.4211	22.4446	5.58319	8.17629	11.7923	5.1e-06	-1.10651	down	Z	EGF like, fibronectin type III and laminin G domains [Source:HGNC Symbol;Acc:HGNC:26810]	12471307	12544731
ENSGALG00010012915	SELP	1.58086	1.22849	2.00653	0.584182	0.522262	0.827253	0.023663	-0.864935	down	8		3710523	3720216
ENSGALG00010012917	RUNX1	2.1326	1.73487	1.64056	0.716209	0.602521	0.93243	0.0157019	-0.817382	down	1	runt-related transcription factor 1 [Source:NCBI gene (formerly Entrezgene);Acc:396152]	106108834	106258541
ENSGALG00010012918	GLRX	2.61957	2.02152	0.832868	3.61922	10.6592	1.80089	0.00426284	1.99444	up	Z	glutaredoxin [Source:NCBI gene (formerly Entrezgene);Acc:396069]	58159316	58167978
ENSGALG00010012939	GJA1	3.45746	2.34892	1.5654	0.524158	0.571058	0.57068	4.2e-09	-1.65373	down	3	gap junction protein alpha 1 [Source:NCBI gene (formerly Entrezgene);Acc:395278]	61344495	61440467
ENSGALG00010012956	FABP3	9.23297	8.69404	7.30085	0.823127	1.90894	2.74121	0.000161048	-1.74787	down	23	fatty acid binding protein 3 [Source:NCBI gene (formerly Entrezgene);Acc:419557]	966947	970411
ENSGALG00010012958	OLFML2B	6.16844	5.22956	5.96658	1.80767	2.02648	2.259	1.39e-07	-1.0677	down	8	olfactomedin like 2B [Source:HGNC Symbol;Acc:HGNC:24558]	3791658	3801521
ENSGALG00010012966	GLIPR1L	26.6398	21.2787	18.1387	6.2347	7.99702	10.5747	3.81e-05	-0.92314	down	1	GLI pathosis-related 1-like [Source:NCBI gene (formerly Entrezgene);Acc:417862]	37893017	37901352
ENSGALG00010012967	ECRG4	43.2928	50.908	21.3347	15.2014	1.24808	3.30749	0.0401622	-2.06772	down	1	ECRG4 augurin precursor [Source:HGNC Symbol;Acc:HGNC:24642]	135526164	135534179
ENSGALG00010012973	GLDC	11.4786	12.3448	6.60751	3.09712	2.94249	2.19662	1.89e-07	-1.42603	down	Z	glycine decarboxylase [Source:NCBI gene (formerly Entrezgene);Acc:374222]	28445965	28483985
ENSGALG00010012978	HSD17B7	14.4611	13.8681	17.5223	2.87626	2.95255	2.22381	1.63e-19	-2.01187	down	8	hydroxysteroid 17-beta dehydrogenase 7 [Source:NCBI gene (formerly Entrezgene);Acc:424367]	3807060	3812949
ENSGALG00010012982	DDR2	3.83039	2.33463	4.181	1.31285	0.828394	2.0679	0.0347989	-0.862374	down	8	discoidin domain receptor tyrosine kinase 2 [Source:HGNC Symbol;Acc:HGNC:2731]	3813181	3821320
ENSGALG00010013006	GRIK2	4.64964	4.6919	3.51704	6.73365	9.53996	7.17424	1.07e-10	1.32725	up	3	glutamate ionotropic receptor kainate type subunit 2 [Source:HGNC Symbol;Acc:HGNC:4580]	69849807	70219705
ENSGALG00010013016	QRSL1	17.9807	23.1586	18.8941	28.4607	25.3391	21.5146	1.61e-05	0.773679	up	3	glutaminyl-tRNA amidotransferase subunit QRSL1 [Source:HGNC Symbol;Acc:HGNC:21020]	67792338	67804337
ENSGALG00010013018	ID1	41.3825	36.8594	37.9518	6.6867	8.30208	17.7093	4.1e-05	-1.39342	down	20	inhibitor of DNA binding 1, HLH protein [Source:NCBI gene (formerly Entrezgene);Acc:395282]	10349083	10350043
ENSGALG00010013046	SLC12A5	1.34649	1.42081	1.386	1.79371	1.42726	1.43888	0.00332843	0.622707	up	20	solute carrier family 12 member 5 [Source:HGNC Symbol;Acc:HGNC:13818]	10919511	10945562
ENSGALG00010013121	PCBD2	44.2693	39.9009	46.2324	12.6674	19.4836	25.3181	0.0048569	-0.742561	down	13	pterin-4 alpha-carbinolamine dehydratase 2 [Source:NCBI gene (formerly Entrezgene);Acc:374030]	15253397	15270816
ENSGALG00010013129	RASSF3	31.5505	41.4829	32.9857	12.6786	13.0208	17.5323	9.2e-07	-0.852718	down	1	Ras association domain family member 3 [Source:NCBI gene (formerly Entrezgene);Acc:417828]	33802608	33894180
ENSGALG00010013144	TEDC1	3.48526	4.01684	4.60746	2.04235	1.67624	1.95814	0.0151396	-0.648066	down	8	tubulin epsilon and delta complex 1 [Source:HGNC Symbol;Acc:HGNC:20127]	3924903	3987532
ENSGALG00010013152	TBXAS1	3.74098	7.61906	4.94019	6.86979	6.03381	8.25322	0.00699072	0.771058	up	1	thromboxane A synthase 1 [Source:HGNC Symbol;Acc:HGNC:11609]	55795267	56045421
ENSGALG00010013158	CRIP1	27.8413	36.8791	39.3684	6.63704	14.4034	5.53832	5.27e-05	-1.52512	down	8	cysteine rich protein 1 [Source:NCBI gene (formerly Entrezgene);Acc:101747696]	3990741	3993908
ENSGALG00010013170	COL3A1	44.0056	27.5665	39.9768	9.65989	14.6324	14.5692	1.6e-06	-1.0828	down	7	collagen type III alpha 1 chain [Source:NCBI gene (formerly Entrezgene);Acc:396340]	670613	721510
ENSGALG00010013175	HIPK2	30.1001	32.0342	26.36	35.0068	37.304	39.2216	8.73e-13	0.788368	up	1	homeodomain interacting protein kinase 2 [Source:HGNC Symbol;Acc:HGNC:14402]	56066572	56223038
ENSGALG00010013184	LDHB	160.727	131.318	127.237	46.9675	48.1331	66.3807	2.74e-08	-0.932128	down	1	lactate dehydrogenase B [Source:NCBI gene (formerly Entrezgene);Acc:373997]	67077550	67091183
ENSGALG00010013224	ATP6V0A4	3.07489	1.55824	1.03449	0.101862	0.369612	0.473346	0.000681985	-2.11884	down	1	ATPase H+ transporting V0 subunit a4 [Source:NCBI gene (formerly Entrezgene);Acc:418104]	56374578	56397416
ENSGALG00010013226	DUSP6	13.2247	12.8783	13.5577	2.96245	4.09713	3.05924	5.73e-15	-1.50504	down	1	dual specificity phosphatase 6 [Source:NCBI gene (formerly Entrezgene);Acc:374272]	43341544	43346288
ENSGALG00010013227	CITED4	10.7646	13.6329	10.3275	3.29021	4.41547	3.39501	5.22e-10	-1.19706	down	23	Cbp/p300 interacting transactivator with Glu/Asp rich carboxy-terminal domain 4 [Source:NCBI gene (formerly Entrezgene);Acc:395465]	1768801	1773134
ENSGALG00010013259	PTPRB	8.47592	6.32042	4.83249	1.75095	2.56639	2.53784	3.33e-05	-1.0279	down	1	protein tyrosine phosphatase receptor type B [Source:HGNC Symbol;Acc:HGNC:9665]	35969050	36031456
ENSGALG00010013266	KIAA1755	1.50098	1.14932	1.77574	0.296249	0.645134	0.494368	0.0031938	-1.18506	down	20	KIAA1755 [Source:HGNC Symbol;Acc:HGNC:29372]	10695108	10705335
ENSGALG00010013267	PNPLA3	84.8974	100.51	65.6941	44.9586	41.0139	35.709	0.000729716	-0.592057	down	1	patatin like phospholipase domain containing 3 [Source:HGNC Symbol;Acc:HGNC:18590]	69155961	69173375
ENSGALG00010013292	PRDM1	1.64282	1.80382	2.08127	0.424601	0.989385	0.939272	0.0333113	-0.806532	down	3	PR/SET domain 1 [Source:HGNC Symbol;Acc:HGNC:9346]	68037917	68144103
ENSGALG00010013296	AGXT2	5.80948	3.24544	3.56947	0.639138	0.553231	1.26286	4.54e-05	-1.72549	down	Z	alanine--glyoxylate aminotransferase 2 [Source:HGNC Symbol;Acc:HGNC:14412]	11137780	11152914
ENSGALG00010013303	TFPI	14.5481	4.12775	11.856	2.58063	1.51119	2.37919	0.000128258	-1.6953	down	7	tissue factor pathway inhibitor [Source:HGNC Symbol;Acc:HGNC:11760]	1127092	1170078
ENSGALG00010013309	CGTL	6.80054	8.24979	9.82118	1.37552	1.30596	1.24581	1.59e-23	-2.20897	down	1		56679760	56697920
ENSGALG00010013311	RSPO1	2.19309	2.08556	1.73775	0.752638	0.678546	1.03849	0.00389501	-0.834455	down	23	R-spondin 1 [Source:NCBI gene (formerly Entrezgene);Acc:419613]	4076960	4091644
ENSGALG00010013313	GAK	5.29961	4.34513	2.1203	5.15217	5.34787	4.23211	0.011878	0.775122	up	Z	cyclin G associated kinase [Source:HGNC Symbol;Acc:HGNC:4113]	54060382	54126155
ENSGALG00010013320	CALCRL	10.9108	9.25306	10.3662	4.28805	4.19706	3.31385	1.42e-07	-0.935012	down	7	calcitonin receptor like receptor [Source:NCBI gene (formerly Entrezgene);Acc:423990]	1170101	1236978
ENSGALG00010013325	CA2	12.2865	15.9831	25.9318	7.06187	6.61165	7.58901	0.00214296	-0.906918	down	2	carbonic anhydrase 2 [Source:NCBI gene (formerly Entrezgene);Acc:396257]	122450461	122468221
ENSGALG00010013332	LUM	28.3459	22.4656	41.2282	3.68228	6.11639	6.19942	5.47e-13	-2.09186	down	1	lumican [Source:NCBI gene (formerly Entrezgene);Acc:417891]	44041576	44054368
ENSGALG00010013335	POPDC3	49.4412	23.8019	41.9253	11.8534	15.4296	12.0932	2.39e-05	-1.10597	down	3	popeye domain containing 3 [Source:NCBI gene (formerly Entrezgene);Acc:395434]	68535964	68543072
ENSGALG00010013344	OSMR	12.0495	10.6392	14.9954	4.54719	8.03196	4.17065	0.00978848	-0.728649	down	Z	oncostatin M receptor [Source:HGNC Symbol;Acc:HGNC:8507]	12700944	12733210
ENSGALG00010013345	DCN	125.097	115.028	105.649	26.1938	30.392	49.8825	1.36e-08	-1.24321	down	1	decorin [Source:NCBI gene (formerly Entrezgene);Acc:417892]	44073194	44224274
ENSGALG00010013355	FAM171B	17.8645	23.3268	12.4846	23.4956	18.4615	21.4338	0.00161036	0.6953	up	7	family with sequence similarity 171 member B [Source:HGNC Symbol;Acc:HGNC:29412]	1367440	1399470
ENSGALG00010013363	HS3ST5	5.05363	6.63628	6.31473	0.667793	2.18693	1.71385	0.000254877	-1.54047	down	3	heparan sulfate-glucosamine 3-sulfotransferase 5 [Source:HGNC Symbol;Acc:HGNC:19419]	64371755	64466333
ENSGALG00010013364	OTOGL	1.06755	0.479318	0.560918	0.061949	0.033298	0	2.75e-06	-3.96506	down	1	otogelin like [Source:HGNC Symbol;Acc:HGNC:26901]	39853230	39949196
ENSGALG00010013378	SH3RF3	1.79852	2.30965	1.39796	0.462312	0.383168	0.68112	9.3e-05	-1.39466	down	1	SH3 domain containing ring finger 3 [Source:HGNC Symbol;Acc:HGNC:24699]	136596514	136826025
ENSGALG00010013409	DAB2	5.77522	4.91343	3.96125	1.81083	2.54783	1.66667	0.00272055	-0.805398	down	Z	DAB adaptor protein 2 [Source:HGNC Symbol;Acc:HGNC:2662]	12897413	12921411
ENSGALG00010013418	HCN1	4.13197	4.54808	4.23415	5.75399	5.0062	6.73589	8.68e-07	0.882251	up	Z	hyperpolarization activated cyclic nucleotide gated potassium channel 1 [Source:HGNC Symbol;Acc:HGNC:4845]	14943929	15140261
ENSGALG00010013419		2.2986	5.86203	5.51862	1.40328	1.9899	0.625516	0.0224518	-1.31214	down	2		125811522	125812616
ENSGALG00010013436	NPAS2	5.08792	4.70475	6.35515	1.28364	2.41691	1.82345	9.38e-05	-1.11922	down	1	neuronal PAS domain protein 2 [Source:NCBI gene (formerly Entrezgene);Acc:395433]	133377318	133473345
ENSGALG00010013450	CD74	419.658	274.24	497.474	143.33	270.542	147.881	0.0324209	-0.618343	down	13	CD74 molecule [Source:NCBI gene (formerly Entrezgene);Acc:414741]	12748661	12755985
ENSGALG00010013452	LSS	27.9494	21.7821	29.9214	6.31672	6.99325	6.05278	3.57e-18	-1.60541	down	7	lanosterol synthase (2,3-oxidosqualene-lanosterol cyclase) [Source:NCBI gene (formerly Entrezgene);Acc:424037]	6946058	6956195
ENSGALG00010013458	LAMA4	23.4628	25.3877	20.7147	8.44463	11.2879	11.3499	2.11e-06	-0.714305	down	3	laminin subunit alpha 4 [Source:HGNC Symbol;Acc:HGNC:6484]	65400754	65497107
ENSGALG00010013461	S100B	0.669966	3.49097	0.519919	0.219845	0.249766	0.109695	0.00333112	-2.48966	down	7	S100 calcium binding protein B [Source:NCBI gene (formerly Entrezgene);Acc:424038]	6961288	6964798
ENSGALG00010013463	EXTL1	6.63504	4.70778	5.85278	1.90497	2.51785	2.91815	0.00264393	-0.788758	down	23		3587146	3592721
ENSGALG00010013465	CALD1	38.101	31.8922	31.6535	9.14182	10.8849	15.9364	6.82e-08	-1.07921	down	1	caldesmon 1 [Source:NCBI gene (formerly Entrezgene);Acc:373965]	62331101	62521412
ENSGALG00010013517	STMN1	51.9747	94.4591	53.6793	94.3168	71.0729	76.2239	0.00242484	0.726432	up	23	stathmin 1 [Source:NCBI gene (formerly Entrezgene);Acc:396057]	3599219	3611134
ENSGALG00010013523	TMEM178B	1.98762	1.50731	1.8033	1.97677	2.45522	2.30303	0.0148044	0.78683	up	1	transmembrane protein 178B [Source:NCBI gene (formerly Entrezgene);Acc:418120]	57080252	57291486
ENSGALG00010013528	PRDX6	53.2846	93.9063	112.119	37.467	47.5519	53.4343	0.00151238	-0.608227	down	8	peroxiredoxin 6 [Source:NCBI gene (formerly Entrezgene);Acc:429062]	4312138	4322155
ENSGALG00010013538	E2F7	0.571044	0.378903	0.483269	0.679995	0.678557	0.494781	0.048798	0.817165	up	1	E2F transcription factor 7 [Source:HGNC Symbol;Acc:HGNC:23820]	38385664	38402526
ENSGALG00010013554		4.22039	2.55111	3.22235	4.43803	4.72046	4.5415	0.0103058	0.895783	up	W		2934637	2935432
ENSGALG00010013556	RASL11B	3.12387	3.85161	2.20594	0.549655	0.199487	0.983352	0.00060124	-1.94158	down	4	RAS like family 11 member B [Source:HGNC Symbol;Acc:HGNC:23804]	65462693	65466411
ENSGALG00010013562	RERGL	33.262	19.4369	15.7479	10.0544	13.7469	8.7091	0.0303916	-0.632932	down	1	RERG like [Source:HGNC Symbol;Acc:HGNC:26213]	63950326	63959103
ENSGALG00010013565		3.59387	2.3531	3.20531	3.61755	3.67007	4.07848	0.0352948	0.757391	up	W		2945904	2946699
ENSGALG00010013574	NR2F1	33.145	24.2755	45.1455	9.30261	13.4103	16.3538	0.000595443	-0.957145	down	Z	nuclear receptor subfamily 2 group F member 1 [Source:HGNC Symbol;Acc:HGNC:7975]	59190896	59200384
ENSGALG00010013587	SLC26A1	5.00192	2.44262	0.445639	0.034494	0.138515	0.134462	2.8e-08	-4.1948	down	Z	solute carrier family 26 member 1 [Source:HGNC Symbol;Acc:HGNC:10993]	54225415	54261054
ENSGALG00010013589	DSCAM	26.4659	32.6142	24.9841	62.7771	53.5079	44.5576	1.03e-15	1.39154	up	1	DS cell adhesion molecule [Source:NCBI gene (formerly Entrezgene);Acc:418525]	108317440	108781202
ENSGALG00010013598	PAQR7	21.0671	17.5654	20.1455	9.06778	9.22567	9.27655	0.000142452	-0.658624	down	23	progestin and adipoQ receptor family member 7 [Source:NCBI gene (formerly Entrezgene);Acc:425505]	3612165	3616306
ENSGALG00010013612	TWIST2	0.622403	0.286449	0.333482	0.089032	0.098624	0.16292	0.0299306	-1.17784	down	7	twist family bHLH transcription factor 2 [Source:NCBI gene (formerly Entrezgene);Acc:395405]	6182321	6239295
ENSGALG00010013621	PDGFRA	9.04606	8.1345	7.81182	2.16362	2.52307	3.96717	2.61e-06	-1.05321	down	4	platelet-derived growth factor receptor, alpha polypeptide [Source:NCBI gene (formerly Entrezgene);Acc:395509]	64913447	64949864
ENSGALG00010013632	SLC1A3	30.8059	24.4147	21.1644	6.45723	5.04705	8.42513	6.4e-12	-1.48925	down	Z	solute carrier family 1 member 3 [Source:HGNC Symbol;Acc:HGNC:10941]	11722286	11786641
ENSGALG00010013635	BCL6	17.3918	19.1407	18.1688	8.80626	9.19791	8.11011	7.52e-06	-0.618789	down	9	B-cell CLL/lymphoma 6 [Source:NCBI gene (formerly Entrezgene);Acc:424912]	14479373	14495600
ENSGALG00010013640	SNPH	12.0011	12.9489	11.4538	14.2779	14.835	13.5456	1.62e-08	0.676054	up	20	syntaphilin [Source:HGNC Symbol;Acc:HGNC:15931]	10177034	10189586
ENSGALG00010013661	GABRA4	7.4153	10.4358	8.04301	9.66928	10.5224	11.769	1.45e-05	0.736065	up	4	gamma-aminobutyric acid type A receptor subunit alpha4 [Source:HGNC Symbol;Acc:HGNC:4078]	66448741	66487121
ENSGALG00010013715	IL1R1	3.39728	2.82604	1.87183	1.2442	1.02536	1.57396	0.0418204	-0.70597	down	1	interleukin 1 receptor type 1 [Source:NCBI gene (formerly Entrezgene);Acc:396481]	133914645	133937543
ENSGALG00010013755	ANGPT4	44.5504	29.0961	26.8548	12.2611	14.216	19.7512	0.00440999	-0.674715	down	20	angiopoietin 4 [Source:HGNC Symbol;Acc:HGNC:487]	10236283	10243977
ENSGALG00010013779	SLC52A3	5.52399	4.75138	6.85648	6.65912	5.79772	6.5226	0.0114903	0.590575	up	20	solute carrier family 52 member 3 [Source:HGNC Symbol;Acc:HGNC:16187]	10252439	10256229
ENSGALG00010013792	FGF10	4.56609	3.45762	2.88912	0.864103	0.667361	0.687235	8.86e-09	-1.83951	down	Z	fibroblast growth factor 10 [Source:HGNC Symbol;Acc:HGNC:3666]	14563506	14567474
ENSGALG00010013808	HRASLS	19.7617	24.1052	19.1889	5.6279	9.25198	8.97297	1.65e-05	-0.951679	down	9	phospholipase A and acyltransferase 1 [Source:HGNC Symbol;Acc:HGNC:14922]	12827760	12830797
ENSGALG00010013809	MX1	7.55305	2.44644	4.69402	9.49665	3.39871	8.18479	0.0371586	0.95436	up	1	myxovirus (influenza virus) resistance 1, interferon-inducible protein p78 (mouse) [Source:NCBI gene (formerly Entrezgene);Acc:395313]	109001642	109022485
ENSGALG00010013814	AMD1	60.3606	43.7565	59.3759	31.1289	21.8666	26.8638	0.00294149	-0.588443	down	3	adenosylmethionine decarboxylase 1 [Source:NCBI gene (formerly Entrezgene);Acc:421755]	66011561	66040525
ENSGALG00010013828	PTN	18.4201	19.6871	12.0601	3.10086	3.82701	4.14882	1.88e-18	-1.75743	down	1	pleiotrophin [Source:NCBI gene (formerly Entrezgene);Acc:418125]	57693551	57782583
ENSGALG00010013833	TMPRSS2	2.23355	1.90932	1.86558	0.843396	1.20717	0.748281	0.0442024	-0.678037	down	1	transmembrane serine protease 2 [Source:HGNC Symbol;Acc:HGNC:11876]	109012235	109044166
ENSGALG00010013914	NRG1	4.86721	4.8436	3.93345	4.97748	4.59253	5.34926	5.66e-06	0.635158	up	Z	neuregulin 1 [Source:NCBI gene (formerly Entrezgene);Acc:373906]	54642190	55109686
ENSGALG00010013917	TRPC5	1.86007	1.75093	1.3867	0.495163	0.620663	0.728407	0.00139817	-0.988746	down	4	transient receptor potential cation channel subfamily C member 5 [Source:HGNC Symbol;Acc:HGNC:12337]	13036911	13099740
ENSGALG00010013930	SLC22A16	7.02529	4.73227	4.4431	0.794505	1.81556	2.1212	0.000491368	-1.30029	down	3	solute carrier family 22 member 16 [Source:HGNC Symbol;Acc:HGNC:20302]	66212845	66256623
ENSGALG00010013954	LPL	2.17526	1.79004	1.4007	0.344516	0.471394	0.329146	4.57e-07	-1.76387	down	Z	lipoprotein lipase [Source:NCBI gene (formerly Entrezgene);Acc:396219]	55214993	55231804
ENSGALG00010013964	SLC38A1	25.8363	25.7618	24.1135	33.3355	30.0658	22.9376	0.000228027	0.640645	up	1	solute carrier family 38 member 1 [Source:NCBI gene (formerly Entrezgene);Acc:417806]	31073821	31110913
ENSGALG00010013989	C2	2.53485	3.58298	4.0683	8.09251	6.72544	9.3702	3.9e-11	1.68823	up	23		2142471	2149752
ENSGALG00010014002	ZDHHC18	3.48362	6.21179	4.31527	6.94079	7.98857	6.01268	0.000858449	1.01226	up	23	zinc finger, DHHC-type containing 18 [Source:NCBI gene (formerly Entrezgene);Acc:419575]	2153713	2165003
ENSGALG00010014076	PRRX1	1.70833	1.18012	2.23149	0.330446	0.499418	0.671789	0.00159977	-1.33516	down	8	paired related homeobox 1 [Source:NCBI gene (formerly Entrezgene);Acc:373941]	4833896	4868265
ENSGALG00010014077	SLITRK2	5.01755	4.9599	4.82222	6.3875	8.86789	6.00609	1.48e-08	0.980242	up	4	SLIT and NTRK like family member 2 [Source:HGNC Symbol;Acc:HGNC:13449]	18784556	18863633
ENSGALG00010014091	CHIC2	4.63144	6.42974	6.25702	4.71323	6.47152	5.77767	0.00268674	0.881829	up	4	cysteine rich hydrophobic domain 2 [Source:HGNC Symbol;Acc:HGNC:1935]	64992857	65015853
ENSGALG00010014092	TYRP1	2.6701	4.55334	2.76873	0.048507	0.20745	0.683684	3.71e-05	-2.95353	down	Z	tyrosinase related protein 1 [Source:NCBI gene (formerly Entrezgene);Acc:395913]	31227843	31238668
ENSGALG00010014099	TPX2	1.23865	0.989347	1.57844	1.50217	2.68084	1.52306	0.00494346	1.01601	up	20	TPX2, microtubule nucleation factor [Source:NCBI gene (formerly Entrezgene);Acc:395081]	10376532	10390131
ENSGALG00010014105	AHR1B	0.636269	0.919304	0.420043	0.101333	0.065353	0.050288	1.49e-05	-2.62788	down	7	aryl hydrocarbon receptor 1 beta [Source:NCBI gene (formerly Entrezgene);Acc:100859347]	6656032	6670257
ENSGALG00010014109	AMIGO2	19.8368	17.0457	15.5411	39.5553	37.8452	39.6229	2.02e-42	1.59644	up	1	adhesion molecule with Ig like domain 2 [Source:NCBI gene (formerly Entrezgene);Acc:417810]	31378614	31401407
ENSGALG00010014124	AK9	0.334498	0.349673	0.291594	0.492487	0.82915	0.789193	2.51e-05	1.55159	up	3	adenylate kinase 9 [Source:HGNC Symbol;Acc:HGNC:33814]	66550456	66606608
ENSGALG00010014149	LGALS2	6.67027	8.86592	7.18736	9.35381	13.9908	5.73162	0.0465058	0.737566	up	1	galectin 2 [Source:HGNC Symbol;Acc:HGNC:6562]	51246962	51258694
ENSGALG00010014178	LRTM2	3.26564	5.08147	2.28452	4.25213	5.04212	7.38441	0.00074506	1.09762	up	1	leucine rich repeats and transmembrane domains 2 [Source:HGNC Symbol;Acc:HGNC:32443]	61053189	61074291
ENSGALG00010014194	LRIG3	9.4194	9.07063	7.91693	2.85811	4.87433	4.42382	0.00172769	-0.692816	down	1	leucine rich repeats and immunoglobulin like domains 3 [Source:NCBI gene (formerly Entrezgene);Acc:417813]	31862744	31939424
ENSGALG00010014199	LNX1	4.38398	2.62051	0.505205	1.18817	0.305081	0.219423	0.0381252	-1.64338	down	4	ligand of numb-protein X 1 [Source:HGNC Symbol;Acc:HGNC:6657]	65169604	65238442
ENSGALG00010014210	CEP57L1	1.30123	2.02916	0.863661	0.375681	1.01141	0.549927	0.0082694	-1.18259	down	3		66649454	66762794
ENSGALG00010014217	CCDC162	7.97667	5.8888	6.67901	2.25485	2.06511	2.83715	4.04e-07	-1.08406	down	1	RAS p21 protein activator 3 [Source:NCBI gene (formerly Entrezgene);Acc:418736]	136972899	137147701
ENSGALG00010014238	PHLDA1	29.697	34.5147	28.8112	86.5816	42.89	53.4622	6.1e-09	1.43	up	1	pleckstrin homology like domain family A member 1 [Source:HGNC Symbol;Acc:HGNC:8933]	38024986	38031681
ENSGALG00010014244	SESN1	38.533	37.4643	33.647	14.9872	18.7091	16.0401	1.1e-07	-0.698502	down	3	sestrin 1 [Source:HGNC Symbol;Acc:HGNC:21595]	66824452	66837803
ENSGALG00010014292	NIM1K	6.73495	4.91716	3.60073	1.17058	0.540069	0.713257	4.17e-10	-2.24395	down	Z	NIM1 serine/threonine protein kinase [Source:NCBI gene (formerly Entrezgene);Acc:768482]	14176926	14190637
ENSGALG00010014295	CACNA1C	5.53811	5.5479	3.30419	5.80239	4.98328	5.91148	0.00138008	0.682164	up	1	calcium voltage-gated channel subunit alpha1 C [Source:HGNC Symbol;Acc:HGNC:1390]	61231143	61658619
ENSGALG00010014310	COL6A1	14.2645	6.51077	12.2436	2.25131	2.99138	3.58633	2.88e-06	-1.49635	down	7	collagen type VI alpha 1 chain [Source:NCBI gene (formerly Entrezgene);Acc:396000]	6774658	6795975
ENSGALG00010014317	RAD23B	120.412	89.1056	125.594	35.6864	40.3177	45.6398	3.37e-09	-1.03474	down	Z	RAD23 homolog B, nucleotide excision repair protein [Source:HGNC Symbol;Acc:HGNC:9813]	56317532	56354070
ENSGALG00010014334	HMGCS1	94.0166	80.1548	73.1586	12.2865	10.0446	11.7883	7.59e-68	-2.41822	down	Z	3-hydroxy-3-methylglutaryl-CoA synthase 1 [Source:NCBI gene (formerly Entrezgene);Acc:396379]	14189659	14199584
ENSGALG00010014350	PTGER4	1.63301	1.01226	3.12574	0	0.148043	0.464028	0.00630215	-2.82503	down	Z	prostaglandin E receptor 4 [Source:NCBI gene (formerly Entrezgene);Acc:427183]	13372871	13383612
ENSGALG00010014389	COL6A2	30.3176	15.2005	23.7518	5.20158	8.31097	9.56554	5.12e-05	-1.15135	down	7	collagen type VI alpha 2 chain [Source:NCBI gene (formerly Entrezgene);Acc:396292]	6816216	6842326
ENSGALG00010014390	SPARC	306.097	235.222	223.866	59.8226	93.2965	94.0679	1.6e-09	-1.17634	down	13	secreted protein acidic and cysteine rich [Source:NCBI gene (formerly Entrezgene);Acc:386571]	12522257	12530597
ENSGALG00010014416	HIST1H2B7	13.749	10.4343	19.6954	20.151	17.0332	19.3294	0.00618552	0.803109	up	1	histone cluster 1, H2B-VII (similar to human histone cluster 1, class H2B, member N) [Source:NCBI gene (formerly Entrezgene);Acc:417956]	48143316	48144045
ENSGALG00010014453	NR2E1	0.51362	0.57133	0.411663	0.070004	0.093037	0.104592	9.46e-06	-1.99506	down	3	nuclear receptor subfamily 2 group E member 1 [Source:NCBI gene (formerly Entrezgene);Acc:396082]	67175750	67196050
ENSGALG00010014488	LOC121109116	0.731679	1.1636	0.586369	0.218635	0.271945	0.267265	5.51e-05	-1.2539	down	1		137424832	137460143
ENSGALG00010014505	CYTH4	2.47022	2.38385	2.29542	0.507399	1.22889	0.556673	0.0128855	-1.05589	down	1	cytohesin 4 [Source:NCBI gene (formerly Entrezgene);Acc:418043]	51424990	51454084
ENSGALG00010014599	SSTR3	0.213392	0.122773	0.250166	0.250824	0.397544	0.256989	0.0342395	1.08134	up	1	somatostatin receptor 3 [Source:NCBI gene (formerly Entrezgene);Acc:427907]	51463017	51473976
ENSGALG00010014603	TSC22D4	82.0152	91.2922	75.8804	38.0839	40.1868	42.2469	9.22e-08	-0.600788	down	4	TSC22 domain family member 4 [Source:NCBI gene (formerly Entrezgene);Acc:768091]	1745958	1750596
ENSGALG00010014617	GRTP1	2.90312	2.50467	4.84613	0.707002	1.00966	1.47846	0.00744749	-1.24683	down	1	growth hormone regulated TBC protein 1 [Source:HGNC Symbol;Acc:HGNC:20310]	137471583	137500860
ENSGALG00010014641	DOCK11	6.49753	6.54489	4.68803	6.45163	6.57087	6.48069	0.000224123	0.586938	up	4	dedicator of cytokinesis 11 [Source:HGNC Symbol;Acc:HGNC:23483]	3272712	3342293
ENSGALG00010014653	FAM162B	8.5636	12.2937	4.92832	3.46172	3.09591	2.92268	0.00125774	-0.982963	down	3	family with sequence similarity 162 member B [Source:HGNC Symbol;Acc:HGNC:21549]	63452928	63459519
ENSGALG00010014655	FHL3	68.6903	81.2889	81.206	26.9488	36.2556	36.0132	1.47e-06	-0.771564	down	23	four and a half LIM domains 3 [Source:HGNC Symbol;Acc:HGNC:3704]	3852074	3877777
ENSGALG00010014658	SELENOP1	30.7558	25.7199	89.1599	13.4751	13.2099	13.882	0.0160828	-1.41627	down	Z	selenoprotein P1 [Source:NCBI gene (formerly Entrezgene);Acc:431587]	14116577	14130851
ENSGALG00010014722	KCTD17	4.42367	2.49457	3.73687	3.30914	3.41285	6.80945	0.0300099	0.658964	up	1	potassium channel tetramerization domain containing 17 [Source:HGNC Symbol;Acc:HGNC:25705]	51526816	51542217
ENSGALG00010014737	RMI1	3.64253	3.19255	2.80564	1.28484	1.57453	1.65899	0.00256012	-0.64461	down	Z	RecQ mediated genome instability 1 [Source:NCBI gene (formerly Entrezgene);Acc:431669]	40702151	40707695
ENSGALG00010014767	LRRC15	2.20456	0.619882	0.868261	0.338552	0.227349	0.314994	0.00090312	-1.70164	down	9	leucine rich repeat containing 15 [Source:HGNC Symbol;Acc:HGNC:20818]	12580961	12598606
ENSGALG00010014789	F7	0.165862	0.690514	0	0.54657	0.913724	2.625	0.0163777	2.66919	up	1	coagulation factor VII [Source:NCBI gene (formerly Entrezgene);Acc:395086]	137608208	137617630
ENSGALG00010014810	ENTREP1	124.286	194.216	226.456	50.9311	67.5075	75.1138	8.52e-06	-1.05761	down	Z	family with sequence similarity 189 member A2 [Source:HGNC Symbol;Acc:HGNC:24820]	35285263	35310240
ENSGALG00010014881	LOC116293840	1.24295	0.973324	1.79044	2.45805	2.25285	3.93627	0.00702183	1.53441	up	1		40133382	40169977
ENSGALG00010014883	PPAT	9.26476	9.0175	8.99181	10.8191	12.037	10.6393	1.06e-07	0.712937	up	4	phosphoribosyl pyrophosphate amidotransferase [Source:NCBI gene (formerly Entrezgene);Acc:422743]	64261227	64305079
ENSGALG00010014897	COL8A2	64.0401	45.6779	59.9309	22.5465	31.554	30.2411	0.00276452	-0.612154	down	23	collagen type VIII alpha 2 chain [Source:HGNC Symbol;Acc:HGNC:2216]	4477504	4505028
ENSGALG00010014906	IFT27	7.22492	7.5225	4.91997	6.55055	7.57325	7.8505	0.000884242	0.626491	up	1	intraflagellar transport 27 [Source:NCBI gene (formerly Entrezgene);Acc:418053]	51669459	51686561
ENSGALG00010014922	MAN1A1	17.4865	26.4851	19.452	47.6474	37.7186	31.4361	4.61e-10	1.34794	up	3	mannosidase alpha class 1A member 1 [Source:HGNC Symbol;Acc:HGNC:6821]	62133744	62278838
ENSGALG00010014929	FHL1	6.38232	4.45727	6.5257	1.64275	2.3109	1.46926	1.39e-05	-1.25828	down	4	four and a half LIM domains 1 [Source:HGNC Symbol;Acc:HGNC:3702]	4157456	4189517
ENSGALG00010014944	FGB	4.64182	12.8827	5.51459	1.10742	1.31496	2.27578	3.14e-05	-2.045	down	4	fibrinogen beta chain [Source:NCBI gene (formerly Entrezgene);Acc:373926]	19771510	19782333
ENSGALG00010014956	FGG	0.592905	2.84141	0.67296	0.168419	0.105896	0.50257	0.0133475	-1.94249	down	4	fibrinogen gamma chain [Source:NCBI gene (formerly Entrezgene);Acc:395837]	19797680	19804640
ENSGALG00010014972	FGA	1.59931	2.80767	1.80319	0.752005	0.573377	1.15592	0.0255035	-0.865947	down	4	fibrinogen alpha chain [Source:NCBI gene (formerly Entrezgene);Acc:396307]	19786240	19794571
ENSGALG00010014980	LOC109485489	107.164	58.4885	158.847	40.8013	29.8185	47.4376	0.00189766	-1.02735	down	1		140298489	140299899
ENSGALG00010015040	ZC4H2	20.7041	23.3807	19.3975	106.952	94.6977	61.9894	1.65e-31	2.43255	up	4	zinc finger C4H2-type containing [Source:HGNC Symbol;Acc:HGNC:24931]	22253	38055
ENSGALG00010015049	DCK2	1.21322	1.41319	1.84513	2.00002	3.7925	2.24956	0.00170168	1.28194	up	13	deoxycytidine kinase 2 [Source:NCBI gene (formerly Entrezgene);Acc:770922]	13181433	13187471
ENSGALG00010015057	LAS1L	18.6776	18.8033	16.5826	22.3938	23.5613	21.2516	1.2e-11	0.756162	up	4	LAS1 like ribosome biogenesis factor [Source:HGNC Symbol;Acc:HGNC:25726]	57270	84643
ENSGALG00010015061	MMP9	1.88889	1.16728	1.14707	0.378228	0.209869	0.121181	0.000406255	-2.06302	down	20	matrix metallopeptidase 9 [Source:NCBI gene (formerly Entrezgene);Acc:395387]	10914702	10918852
ENSGALG00010015071	SNAI1	2.32382	1.14298	1.99323	0.762651	0.462408	0.547815	0.0118293	-1.16875	down	20	snail family transcriptional repressor 1 [Source:NCBI gene (formerly Entrezgene);Acc:396047]	14133510	14137538
ENSGALG00010015084	FOXO6	7.88162	5.35027	7.25989	2.93087	1.98404	3.23391	0.000796974	-0.910889	down	23	forkhead box O6 [Source:HGNC Symbol;Acc:HGNC:24814]	1565399	1582074
ENSGALG00010015092	HSPE1	87.0719	115.658	122.398	39.788	34.0545	42.5874	6.47e-07	-0.920986	down	7	heat shock protein family E (Hsp10) member 1 [Source:NCBI gene (formerly Entrezgene);Acc:395948]	9833382	9839754
ENSGALG00010015096	GABRE	6.17457	11.97	4.14672	9.38131	11.4005	13.1394	0.00113779	1.06097	up	4	gamma-aminobutyric acid type A receptor gamma3 subunit [Source:NCBI gene (formerly Entrezgene);Acc:396173]	10784776	10820306
ENSGALG00010015097	MFSD2A	6.85507	5.25872	8.3212	2.93363	2.4286	2.08315	0.000741434	-1.00692	down	23	major facilitator superfamily domain containing 2A [Source:HGNC Symbol;Acc:HGNC:25897]	5903278	5911055
ENSGALG00010015098	HAVCR1	4.12899	2.41654	2.38588	1.14386	1.35256	0.940498	0.00638244	-0.929488	down	13	hepatitis A virus cellular receptor 1 [Source:NCBI gene (formerly Entrezgene);Acc:416249]	11060703	11071522
ENSGALG00010015126	MCM5	3.61958	4.46691	5.63049	5.22864	4.64797	6.59793	0.00714439	0.70375	up	1	minichromosome maintenance complex component 5 [Source:NCBI gene (formerly Entrezgene);Acc:418058]	52136263	52144569
ENSGALG00010015133	RFTN2	11.8981	11.8627	11.2563	3.56549	4.31067	4.47543	6.84e-13	-1.02733	down	7	raftlin family member 2 [Source:NCBI gene (formerly Entrezgene);Acc:424062]	9853246	9884546
ENSGALG00010015145	CLIC2	13.7542	10.4545	15.3063	4.9609	8.41684	5.23558	0.0204078	-0.64405	down	4	chloride intracellular channel 2 [Source:NCBI gene (formerly Entrezgene);Acc:422178]	1779524	1784350
ENSGALG00010015153	ERCC6L	0.387096	0.315431	0.161477	0.186567	0.78599	0.630286	0.0375705	1.32718	up	4	ERCC excision repair 6 like, spindle assembly checkpoint helicase [Source:HGNC Symbol;Acc:HGNC:20794]	1625231	1630350
ENSGALG00010015161	GFPT2	12.3927	13.5075	16.6798	6.07551	6.12417	6.28378	2.88e-05	-0.764403	down	13	glutamine-fructose-6-phosphate transaminase 2 [Source:HGNC Symbol;Acc:HGNC:4242]	13521291	13602622
ENSGALG00010015162	SLCO1C1	8.55805	10.1331	7.02574	0.133431	0.436923	0.423062	6.26e-28	-4.24423	down	1	solute carrier organic anion transporter family member 1C1 [Source:NCBI gene (formerly Entrezgene);Acc:418186]	65196182	65218277
ENSGALG00010015163	PLK2	52.3073	34.0121	33.7668	56.6517	143.306	71.7424	2.78e-07	1.62534	up	Z	polo like kinase 2 [Source:HGNC Symbol;Acc:HGNC:19699]	18561835	18567861
ENSGALG00010015167	RAB3C	32.5484	37.3541	19.96	44.5386	52.8836	45.8785	9.73e-08	1.12785	up	Z	RAB3C, member RAS oncogene family [Source:HGNC Symbol;Acc:HGNC:30269]	18613752	18752674
ENSGALG00010015171	NHSL2	2.95417	3.24147	3.37665	1.48414	1.66091	1.36628	0.00550652	-0.612237	down	4	NHS like 2 [Source:HGNC Symbol;Acc:HGNC:33737]	1633836	1652233
ENSGALG00010015190	FBLN5	3.75391	2.60417	2.45263	0.622179	1.00741	1.802	0.040754	-0.800368	down	5	fibulin 5 [Source:NCBI gene (formerly Entrezgene);Acc:423413]	43985573	44031864
ENSGALG00010015192	LOC419333	1.21313	1.37593	1.4764	0.227795	0.28597	0.142392	8.8e-06	-2.08051	down	20		12376377	12442607
ENSGALG00010015196	PDE4D	17.395	21.2333	19.3097	4.26628	10.4826	6.62731	0.00079166	-0.991333	down	Z	phosphodiesterase 4D [Source:HGNC Symbol;Acc:HGNC:8783]	18793419	18962417
ENSGALG00010015199	LOC117106401	3.50793	2.68685	4.13032	7.75915	4.20846	5.33511	0.000194237	1.19123	up	9		14702043	14706379
ENSGALG00010015208	GNA14	0.21111	1.26441	0.633702	2.20932	1.92176	0.778999	0.0260327	1.65102	up	Z	G protein subunit alpha 14 [Source:HGNC Symbol;Acc:HGNC:4382]	38328823	38388583
ENSGALG00010015212	GNAQ	29.1788	33.6988	29.1072	56.7424	56.3544	47.2338	3.4e-21	1.25109	up	Z	G protein subunit alpha q [Source:NCBI gene (formerly Entrezgene);Acc:427262]	38402502	38521003
ENSGALG00010015218	PLCL1	8.74507	10.0424	10.9187	2.37492	2.51835	2.85095	1.23e-16	-1.49559	down	7	phospholipase C like 1 (inactive) [Source:HGNC Symbol;Acc:HGNC:9063]	9926070	10111673
ENSGALG00010015298	EVA1CL	1.20074	1.1719	2.11613	0.367243	0.337013	0.39689	0.00374542	-1.49821	down	4		1785109	1790013
ENSGALG00010015306	BCAT1	12.8474	12.4244	9.4687	18.3298	12.544	13.8962	3.02e-05	0.824791	up	1	branched chain amino acid transaminase 1 [Source:HGNC Symbol;Acc:HGNC:976]	65418649	65478746
ENSGALG00010015310	PGM2	27.2388	26.2829	24.0487	31.2978	27.3976	29.3855	2.66e-08	0.629745	up	4	phosphoglucomutase 2 [Source:NCBI gene (formerly Entrezgene);Acc:426435]	69293827	69343654
ENSGALG00010015370	ARHGAP20B	0.786467	1.34011	0.386845	0.202189	0.069318	0.157626	0.000835711	-2.07965	down	4		156246	186383
ENSGALG00010015391	SYN3	8.49155	7.5395	6.41717	20.5128	17.4091	18.0139	2.09e-31	1.77976	up	1	synapsin III [Source:HGNC Symbol;Acc:HGNC:11496]	53068097	53271890
ENSGALG00010015404	BEND4	5.02736	6.53435	8.42705	7.32659	10.7157	11.0747	0.000406214	0.977401	up	4	BEN domain containing 4 [Source:HGNC Symbol;Acc:HGNC:23815]	67806908	67834367
ENSGALG00010015416	CAPN6	22.2005	24.0445	25.8714	4.58997	6.60079	13.8311	0.0009218	-1.09508	down	4	calpain 6 [Source:HGNC Symbol;Acc:HGNC:1483]	13284267	13340559
ENSGALG00010015472	LGMN	99.6979	120.99	117.721	137.211	96.3125	123.616	0.000303252	0.586539	up	5	legumain [Source:HGNC Symbol;Acc:HGNC:9472]	44320850	44353331
ENSGALG00010015483	SGCD	6.53002	5.97264	4.25018	12.6205	5.4953	6.00944	0.00187776	1.09839	up	13	sarcoglycan delta [Source:HGNC Symbol;Acc:HGNC:10807]	11076976	11546769
ENSGALG00010015508	FUCA1	26.5486	30.5329	26.2263	44.6549	39.749	46.1515	5.67e-19	1.09872	up	23	alpha-L-fucosidase 1 [Source:HGNC Symbol;Acc:HGNC:4006]	5962510	5967399
ENSGALG00010015532	NXT2	19.0188	18.0974	17.5907	14.992	14.0022	13.0927	0.0162728	-0.629435	down	4	nuclear transport factor 2 like export factor 2 [Source:NCBI gene (formerly Entrezgene);Acc:422346]	13763932	13772406
ENSGALG00010015551	VWA3B	0.98763	0.691932	0.826913	1.24229	1.54776	0.875458	0.00468692	1.00173	up	1	von Willebrand factor A domain containing 3B [Source:HGNC Symbol;Acc:HGNC:28385]	132086647	132155381
ENSGALG00010015558	MPP1	34.1772	15.4511	30.3747	11.7224	11.1782	14.8673	0.0266036	-0.622527	down	4	membrane palmitoylated protein 1 [Source:NCBI gene (formerly Entrezgene);Acc:422197]	2082082	2097068
ENSGALG00010015574	C14orf132	3.05186	3.94461	1.98277	4.81656	3.45632	3.48735	0.00617783	0.848337	up	5	chromosome 14 open reading frame 132 [Source:HGNC Symbol;Acc:HGNC:20346]	45782288	45810337
ENSGALG00010015616	NADK2	14.5278	13.5308	17.2656	13.7928	24.7474	11.6989	0.0332315	0.591822	up	Z	NAD kinase 2, mitochondrial [Source:HGNC Symbol;Acc:HGNC:26404]	11541700	11574761
ENSGALG00010015632	COL4A5	43.649	37.678	42.1353	15.5061	16.0113	16.5465	3.21e-16	-0.914364	down	4	collagen type IV alpha 5 chain [Source:HGNC Symbol;Acc:HGNC:2207]	13861455	13939442
ENSGALG00010015635	ABTB3	1.60685	1.58761	1.14828	1.71139	2.99593	2.12321	0.000266656	1.09874	up	1	BTB domain containing 11 [Source:HGNC Symbol;Acc:HGNC:23844]	53422636	53591522
ENSGALG00010015643	LOC423474	80.3866	62.8367	19.107	14.6532	3.99687	16.8832	0.0268233	-1.72951	down	5		49538926	49558341
ENSGALG00010015653	HCK	0.467281	0.826865	0.587784	0.771202	1.29173	0.728517	0.033413	1.05074	up	20	HCK proto-oncogene, Src family tyrosine kinase [Source:HGNC Symbol;Acc:HGNC:4840]	10447927	10455093
ENSGALG00010015691	EXOC3L4	0.096859	0.175301	0.339187	0.402554	0.287945	0.580083	0.0261495	1.4808	up	5	exocyst complex component 3 like 4 [Source:HGNC Symbol;Acc:HGNC:20120]	49611211	49634507
ENSGALG00010015698	TNFAIP2	18.1498	13.4407	16.1622	3.61755	5.28301	6.4109	1.94e-07	-1.20214	down	5	TNF alpha induced protein 2 [Source:HGNC Symbol;Acc:HGNC:11895]	49644525	49661779
ENSGALG00010015706	EXOC3L	0.650832	0.609976	0.456349	0.970522	0.61425	0.727565	0.0294323	0.880386	up	5		49677636	49696434
ENSGALG00010015733	COL4A6	36.7795	32.5024	34.5495	14.3149	14.7779	17.3668	1.82e-09	-0.716132	down	4	collagen type IV alpha 6 chain [Source:HGNC Symbol;Acc:HGNC:2208]	13939774	14060733
ENSGALG00010015772	TSGA10	1.37389	3.98113	1.90723	0.899354	0.40662	1.17292	0.0376705	-1.09081	down	1	testis specific 10 [Source:HGNC Symbol;Acc:HGNC:14927]	132576913	132597409
ENSGALG00010015800	BVES	35.2412	20.6506	37.298	13.651	18.6057	8.07399	0.0156617	-0.785632	down	3	blood vessel epicardial substance [Source:NCBI gene (formerly Entrezgene);Acc:408032]	68548921	68575797
ENSGALG00010015804	CKB	81.7731	71.3079	53.8848	26.9266	26.8894	34.1717	1.55e-05	-0.778743	down	5	creatine kinase B [Source:NCBI gene (formerly Entrezgene);Acc:396248]	49828345	49838032
ENSGALG00010015809	PCOLCE2	8.43593	13.8513	17.8745	42.4078	39.7652	25.4103	7.54e-10	1.87542	up	9	procollagen C-endopeptidase enhancer 2 [Source:HGNC Symbol;Acc:HGNC:8739]	10224992	10245942
ENSGALG00010015822	WFDC2	9.6387	7.62787	11.5417	2.76562	2.456	5.3587	0.0130125	-1.012	down	20	WAP four-disulfide core domain 2 [Source:HGNC Symbol;Acc:HGNC:15939]	10823061	10827400
ENSGALG00010015823	SLC28A3	8.52496	8.22075	8.06481	3.46223	3.26022	3.44258	9.95e-09	-0.79724	down	Z	solute carrier family 28 member 3 [Source:HGNC Symbol;Acc:HGNC:16484]	40771320	40814935
ENSGALG00010015837	GDA	15.7924	16.667	11.8329	24.8576	32.1741	31.9925	7.06e-19	1.44424	up	Z	guanine deaminase [Source:HGNC Symbol;Acc:HGNC:4212]	36290005	36318964
ENSGALG00010015862	PDGFRL	23.3063	32.7726	23.5386	9.90619	10.8652	12.4348	2.2e-05	-0.809576	down	4	platelet derived growth factor receptor like [Source:HGNC Symbol;Acc:HGNC:8805]	62518112	62538325
ENSGALG00010015901	GPR12L	1.25388	2.2594	0.913297	3.42152	2.93108	2.31917	0.00296635	1.42358	up	4		12242106	12243158
ENSGALG00010015902		2.4768	0.941892	3.05904	0.388702	0.822971	0.427967	0.0235234	-1.54211	down	10		13145334	13147395
ENSGALG00010015905	ANPEP	6.53464	4.84241	11.2243	1.78028	3.74436	3.20172	0.0142696	-0.945549	down	10	alanyl aminopeptidase, membrane [Source:NCBI gene (formerly Entrezgene);Acc:395667]	20023232	20028644
ENSGALG00010015919	MOBP	6.56261	5.62737	3.86612	8.50906	12.7755	6.76172	1.26e-05	1.2385	up	2	myosin VIIA and Rab interacting protein [Source:HGNC Symbol;Acc:HGNC:19156]	43911232	44114663
ENSGALG00010015931	RBM47	9.55502	7.17154	6.56099	2.98552	3.18016	4.58027	0.00391984	-0.6823	down	4	RNA binding motif protein 47 [Source:HGNC Symbol;Acc:HGNC:30358]	68381804	68457528
ENSGALG00010015957	CRCBL	2.20253	1.87043	1.42622	0.456142	0.629445	0.456288	8.49e-06	-1.37909	down	1		51600464	51612306
ENSGALG00010015979	CTGFL	10.2787	10.0098	6.04014	1.18084	1.2339	1.31173	6.95e-18	-2.30088	down	23		2935506	2954857
ENSGALG00010016043	ADAMTSL1	2.20775	1.685	0.661048	0.29346	0.174168	0.163054	1e-06	-2.37004	down	Z	ADAMTS like 1 [Source:HGNC Symbol;Acc:HGNC:14632]	33564196	34000814
ENSGALG00010016059	EPDR1	9.00686	13.8574	15.0976	3.31131	4.44096	4.57282	4.25e-06	-1.18525	down	2	ependymin related 1 [Source:HGNC Symbol;Acc:HGNC:17572]	46040467	46069565
ENSGALG00010016086	TDRD9	0.248659	0.821418	0.261232	0.14996	0.119838	0.052834	0.040066	-1.52234	down	5	tudor domain containing 9 [Source:HGNC Symbol;Acc:HGNC:20122]	50079263	50131635
ENSGALG00010016111	EPB41	13.5224	14.4409	7.6481	13.7914	15.8502	12.008	0.00203718	0.787402	up	23	erythrocyte membrane protein band 4.1 [Source:NCBI gene (formerly Entrezgene);Acc:396493]	2961712	3030570
ENSGALG00010016209	ADAMTS7	1.74241	1.5522	0.775756	0.389232	0.605516	0.440098	0.00548743	-1.04485	down	10	ADAM metallopeptidase with thrombospondin type 1 motif 7 [Source:HGNC Symbol;Acc:HGNC:223]	19701637	19746941
ENSGALG00010016218	N4BP2	4.70414	4.16201	2.93067	3.45705	5.41079	5.00492	0.00450957	0.677546	up	4	NEDD4 binding protein 2 [Source:HGNC Symbol;Acc:HGNC:29851]	68547122	68581519
ENSGALG00010016221	TMEM200B	6.18776	4.20221	6.91579	2.53179	2.2016	2.17752	7.22e-05	-0.874238	down	23	transmembrane protein 200B [Source:HGNC Symbol;Acc:HGNC:33785]	3018301	3056804
ENSGALG00010016247	KIF26A	3.18814	3.93643	3.18085	3.33501	5.45775	3.98068	0.000514541	0.765139	up	5	kinesin family member 26A [Source:HGNC Symbol;Acc:HGNC:20226]	50212400	50313238
ENSGALG00010016368	CCNK	23.4479	20.7083	23.1196	24.7369	32.5522	28.4645	1.11e-07	0.793992	up	5	cyclin K [Source:NCBI gene (formerly Entrezgene);Acc:423446]	47511313	47525078
ENSGALG00010016399	ACSM5	0.705966	0.427258	0.386389	0.089715	0.150784	0.038754	0.0118072	-1.96092	down	14	acyl-CoA synthetase medium chain family member 5 [Source:HGNC Symbol;Acc:HGNC:26060]	14571578	14589304
ENSGALG00010016428	ADRA1D	2.51735	1.54883	1.12523	0.537145	0.432434	0.574018	0.008747	-1.29075	down	4	adrenoceptor alpha 1D [Source:HGNC Symbol;Acc:HGNC:280]	87932587	87969116
ENSGALG00010016434	GPR139	8.42376	8.01806	7.76082	14.8506	14.6212	11.3937	7.85e-14	1.20138	up	14	G protein-coupled receptor 139 [Source:NCBI gene (formerly Entrezgene);Acc:431418]	14696493	14714868
ENSGALG00010016446	GNRHR	24.2875	27.7164	34.9931	4.31888	10.4219	8.62534	3.04e-06	-1.4611	down	10	gonadotropin-releasing hormone receptor [Source:NCBI gene (formerly Entrezgene);Acc:427517]	20013622	20016259
ENSGALG00010016447	ID3	25.8167	42.5785	42.2172	9.45239	10.893	11.5365	7.51e-09	-1.35284	down	23	inhibitor of DNA binding 3, HLH protein [Source:NCBI gene (formerly Entrezgene);Acc:395281]	2577955	2579816
ENSGALG00010016453	MYCL	10.6005	5.28685	7.46488	2.5785	2.33893	2.39092	6.1e-05	-1.22492	down	23	MYCL proto-oncogene, bHLH transcription factor [Source:HGNC Symbol;Acc:HGNC:7555]	5895643	5899566
ENSGALG00010016463	FREM1	2.54424	3.15925	2.65901	0.773481	1.84888	1.13895	0.0242072	-0.708114	down	Z	FRAS1 related extracellular matrix 1 [Source:HGNC Symbol;Acc:HGNC:23399]	32157853	32216818
ENSGALG00010016466	TMEM164	6.51845	4.17485	3.69781	5.75265	5.25676	6.08856	0.0138174	0.699728	up	4	transmembrane protein 164 [Source:NCBI gene (formerly Entrezgene);Acc:422344]	13658205	13725031
ENSGALG00010016468	TTC39B	6.77381	5.67132	4.69752	8.46936	8.04453	7.70117	6.18e-07	0.933576	up	Z	tetratricopeptide repeat domain 39B [Source:HGNC Symbol;Acc:HGNC:23704]	32275680	32347199
ENSGALG00010016489	CCK	1.28723	4.74704	0.921487	0.023311	0	0.161238	4.76e-06	-4.70118	down	2	cholecystokinin [Source:NCBI gene (formerly Entrezgene);Acc:414884]	43743217	43748972
ENSGALG00010016496	PLP1	3.16253	17.7575	7.4114	0.299652	0.328655	0.329575	1.79e-16	-4.43837	down	4	proteolipid protein 1 [Source:NCBI gene (formerly Entrezgene);Acc:396214]	1953999	1962557
ENSGALG00010016498	KIF23	0.645886	0.298683	1.0836	0.981542	1.1562	1.17613	0.0206633	1.15212	up	10	kinesin family member 23 [Source:NCBI gene (formerly Entrezgene);Acc:415567]	19362481	19380235
ENSGALG00010016535	BNC2	1.64938	1.16404	0.753958	1.86332	1.44343	1.51085	0.0169799	0.835384	up	Z	basonuclin 2 [Source:HGNC Symbol;Acc:HGNC:30988]	32769001	33137710
ENSGALG00010016566	CNTLN	1.38004	1.3559	0.445469	3.4418	1.554	1.8061	0.00113107	1.55963	up	Z	centlein [Source:HGNC Symbol;Acc:HGNC:23432]	33201022	33392277
ENSGALG00010016604	TP53BP2	21.4991	21.8315	16.1576	22.4526	26.6084	22.9011	1.16e-06	0.725383	up	3	tumor protein p53 binding protein 2 [Source:HGNC Symbol;Acc:HGNC:12000]	17328127	17368530
ENSGALG00010016612	GRIA1	3.57904	4.70901	1.09994	0.993972	0.362366	1.01969	0.00436415	-1.51365	down	13	glutamate ionotropic receptor AMPA type subunit 1 [Source:NCBI gene (formerly Entrezgene);Acc:414893]	11927648	12037523
ENSGALG00010016616	SLBP	0.115443	0.305731	0.581725	0.432625	1.31787	0.753698	0.0192116	1.72922	up	4	stem-loop binding protein [Source:NCBI gene (formerly Entrezgene);Acc:422902]	83440106	83447474
ENSGALG00010016644	NMRAL1	5.57356	8.77263	4.96507	9.2266	17.2686	7.8981	0.000160813	1.28472	up	14	NmrA like redox sensor 1 [Source:NCBI gene (formerly Entrezgene);Acc:416672]	12752216	12757162
ENSGALG00010016647	EGR1	305.884	474.793	177.672	48.3756	51.2592	25.046	1.88e-07	-2.47668	down	13	early growth response 1 [Source:NCBI gene (formerly Entrezgene);Acc:373931]	17853197	17856289
ENSGALG00010016653	EPHA2	1.99949	2.58665	2.85103	0.9517	1.07443	1.07228	0.00252041	-0.820305	down	21	EPH receptor A2 [Source:HGNC Symbol;Acc:HGNC:3386]	4314512	4323377
ENSGALG00010016699	SYNPO	6.59322	3.76249	6.77474	2.00151	2.26423	2.10033	0.000147696	-0.998937	down	13	synaptopodin [Source:HGNC Symbol;Acc:HGNC:30672]	12685937	12714311
ENSGALG00010016731	C4orf48	57.9752	63.7941	41.6428	74.9982	51.8889	61.3136	0.000938817	0.712686	up	4	chromosome 4 open reading frame 48 [Source:HGNC Symbol;Acc:HGNC:34437]	82610315	82638866
ENSGALG00010016772	TSPAN6	91.518	77.9493	116.133	36.7611	44.6195	49.8357	0.000526157	-0.669942	down	4	tetraspanin 6 [Source:NCBI gene (formerly Entrezgene);Acc:422262]	5133212	5143504
ENSGALG00010016777	TNMD	9.03951	4.05226	12.0303	0.410474	2.02671	0.953441	2.58e-05	-2.45838	down	4	tenomodulin [Source:NCBI gene (formerly Entrezgene);Acc:404530]	5141340	5149579
ENSGALG00010016791	LRRTM1	0.249624	0.435579	0.261936	0.083927	0.093054	0.143362	0.0119327	-1.10687	down	4	leucine rich repeat transmembrane neuronal 1 [Source:HGNC Symbol;Acc:HGNC:19408]	87156012	87171695
ENSGALG00010016808	ENTPD3	8.38042	3.83167	2.75289	1.37	0.749896	2.15564	0.00292638	-1.38516	down	2	ectonucleoside triphosphate diphosphohydrolase 3 [Source:NCBI gene (formerly Entrezgene);Acc:428447]	41091128	41111314
ENSGALG00010016860	VSX1	2.12306	2.1871	1.15902	0.063238	0.12403	0.303081	2.79e-06	-2.97645	down	3	visual system homeobox 1 [Source:NCBI gene (formerly Entrezgene);Acc:395537]	15750470	15754100
ENSGALG00010016861	FGR	8.99502	9.53323	9.82367	4.05936	5.324	4.12309	0.000969503	-0.622931	down	23	FGR proto-onco, Src family tyrosine kinase [Source:NCBI gene (formerly Entrezgene);Acc:777583]	2419317	2428336
ENSGALG00010016868	NIPAL1	3.64463	1.36599	0.352117	0.315749	0.326267	0.342992	0.00769551	-1.95521	down	4	NIPA like domain containing 1 [Source:HGNC Symbol;Acc:HGNC:27194]	66084245	66093967
ENSGALG00010016872	EDA2R	1.11791	0.992225	1.17882	0.304803	0.356697	0.410684	6.41e-05	-1.15818	down	4	ectodysplasin A2 receptor [Source:NCBI gene (formerly Entrezgene);Acc:422166]	334240	348117
ENSGALG00010016875	SESN2	3.23041	2.53085	1.65383	3.83658	3.04367	2.68588	0.00237053	0.881092	up	23	sestrin 2 [Source:HGNC Symbol;Acc:HGNC:20746]	2460345	2471103
ENSGALG00010016884	SBK1	1.53076	1.43526	0.72126	1.69237	2.07094	1.43369	0.0228865	0.839525	up	14	SH3 domain binding kinase 1 [Source:HGNC Symbol;Acc:HGNC:17699]	12946640	12959581
ENSGALG00010016905	C1QC	12.3107	8.99748	12.662	2.58815	7.20016	2.79347	0.0219107	-0.993373	down	21	complement C1q C chain [Source:HGNC Symbol;Acc:HGNC:1245]	6059955	6061825
ENSGALG00010016919	ARHGDIG	9.74838	10.4902	12.2365	4.66073	4.87089	4.46127	0.000609699	-0.768965	down	14	Rho GDP dissociation inhibitor gamma [Source:HGNC Symbol;Acc:HGNC:680]	12241075	12244153
ENSGALG00010016920	C1QA	16.0248	9.68662	16.2293	4.38364	7.12651	4.59833	0.00314995	-0.940604	down	21	complement C1q A chain [Source:HGNC Symbol;Acc:HGNC:1241]	6062323	6064366
ENSGALG00010016928	RGS11	3.13681	3.63129	3.32307	0.418413	1.16839	1.10966	0.00155015	-1.42024	down	14	regulator of G protein signaling 11 [Source:HGNC Symbol;Acc:HGNC:9993]	12245001	12249187
ENSGALG00010016953	GJA4	1.10956	1.77359	1.09133	0.334191	0.893933	0.436264	0.00185979	-0.903885	down	23	gap junction protein alpha 4 [Source:NCBI gene (formerly Entrezgene);Acc:404529]	4805835	4813435
ENSGALG00010016956	CENPE	0.232172	0.143967	0.307263	0.379147	0.754534	0.584129	0.000203408	1.7562	up	4	centromere protein E [Source:HGNC Symbol;Acc:HGNC:1856]	60508388	60544938
ENSGALG00010016967	ERLEC1	84.4399	72.2382	94.05	104.41	106.32	115.682	1.63e-08	0.819131	up	3	endoplasmic reticulum lectin 1 [Source:HGNC Symbol;Acc:HGNC:25222]	3207667	3218830
ENSGALG00010017012	SYNGR3	22.2601	21.4396	18.2624	25.3658	29.7759	22.251	6.59e-07	0.769024	up	14	synaptogyrin 3 [Source:NCBI gene (formerly Entrezgene);Acc:416548]	6178663	6205346
ENSGALG00010017016	ZIC1	2.36366	1.56501	0.438912	0.09558	0.120272	0.172976	9.1e-06	-2.98076	down	9	Zic family member 1 [Source:NCBI gene (formerly Entrezgene);Acc:374103]	11601998	11606136
ENSGALG00010017024	BUB1	0.381365	0.132686	0.359544	0.447826	0.823213	0.666593	0.00141244	1.67521	up	3	BUB1 mitotic checkpoint serine/threonine kinase [Source:NCBI gene (formerly Entrezgene);Acc:421226]	3285337	3305119
ENSGALG00010017098	DAAM1	8.94291	7.73216	7.48236	11.4707	8.57156	8.43502	0.000121816	0.690904	up	5	dishevelled associated activator of morphosis 1 [Source:NCBI gene (formerly Entrezgene);Acc:423532]	54324214	54405134
ENSGALG00010017101	CSMD2	0.754229	1.61676	0.889786	2.64221	3.86679	1.10388	9.36e-05	1.68052	up	23	CUB and Sushi multiple domains 2 [Source:HGNC Symbol;Acc:HGNC:19290]	4951922	5212378
ENSGALG00010017104	FANCL	3.17638	3.34662	4.44052	4.97294	4.7218	4.5857	0.000646129	0.831967	up	3	Fanconi anemia complementation group L [Source:NCBI gene (formerly Entrezgene);Acc:421202]	1003657	1032140
ENSGALG00010017105	PLK1	0.421229	0.4288	1.10525	1.13909	1.18829	1.30062	0.00995805	1.31194	up	14	polo like kinase 1 [Source:NCBI gene (formerly Entrezgene);Acc:416575]	6905726	6911620
ENSGALG00010017106	CRYM	69.158	77.956	47.054	14.2317	12.1429	13.7407	2.73e-22	-1.80669	down	14	crystallin mu [Source:HGNC Symbol;Acc:HGNC:2418]	15163717	15171761
ENSGALG00010017109	ITGB1BP3	239.25	247.419	262.063	293.336	296.25	327.855	8.59e-11	0.71433	up	10	integrin beta 1 binding protein 3 [Source:NCBI gene (formerly Entrezgene);Acc:415448]	10740078	10742980
ENSGALG00010017127	SOX8	7.96744	7.79121	5.4302	1.27724	1.93179	2.75441	5.05e-06	-1.38426	down	14	SRY-box 8 [Source:NCBI gene (formerly Entrezgene);Acc:395483]	5751267	5756483
ENSGALG00010017146	SKOR1	0.557706	1.26889	0.409843	0.118177	0.168618	0.300006	0.0368578	-1.44351	down	10	SKI family transcriptional corepressor 1 [Source:HGNC Symbol;Acc:HGNC:21326]	19090068	19094336
ENSGALG00010017184	CARD11	3.0485	1.75542	1.93168	0.529176	1.17911	0.672118	0.01473	-0.918721	down	14	caspase recruitment domain family member 11 [Source:NCBI gene (formerly Entrezgene);Acc:416476]	3433403	3478564
ENSGALG00010017200	KCNQ4	0.758049	0.575573	0.648241	0.245753	0.131101	0.196803	0.0109397	-1.31687	down	23	potassium voltage-gated channel subfamily Q member 4 [Source:HGNC Symbol;Acc:HGNC:6298]	5311224	5318805
ENSGALG00010017250	COL16A1	18.7484	11.3914	14.7024	3.68027	7.20307	7.10149	0.00165866	-0.876876	down	23	collagen type XVI alpha 1 chain [Source:HGNC Symbol;Acc:HGNC:2193]	5331949	5351835
ENSGALG00010017284	KCNK4	2.18368	2.91347	1.41576	2.62852	3.76554	3.22978	0.00296837	1.011	up	5		54547284	54558068
ENSGALG00010017305	HS3ST2	6.82063	6.44048	6.99065	11.0661	13.4774	8.57171	9.48e-07	1.15656	up	14	heparan sulfate-glucosamine 3-sulfotransferase 2 [Source:HGNC Symbol;Acc:HGNC:5195]	7038067	7048373
ENSGALG00010017314	CALML4	8.61733	7.84176	8.66781	2.91569	3.97585	5.18039	0.00598425	-0.62112	down	10	calmodulin like 4 [Source:NCBI gene (formerly Entrezgene);Acc:427515]	19159703	19166171
ENSGALG00010017315	HS3ST4	19.1473	21.179	26.9558	3.47834	5.12158	6.23585	5.95e-12	-1.74549	down	14	heparan sulfate-glucosamine 3-sulfotransferase 4 [Source:HGNC Symbol;Acc:HGNC:5200]	7106502	7150557
ENSGALG00010017376	GALNT14	2.4081	2.69002	2.44819	0.887593	0.885244	1.08516	0.000409063	-0.956066	down	3	polypeptide N-acetylgalactosaminyltransferase 14 [Source:HGNC Symbol;Acc:HGNC:22946]	7963772	8029230
ENSGALG00010017378	LOC422926	0.398769	2.1353	0.208546	2.79805	3.47425	2.58009	0.0010289	2.15592	up	4		85561840	85566858
ENSGALG00010017386		0.428137	1.06693	0.056396	1.16446	1.87129	1.35658	0.0271993	1.94128	up	4		85559719	85561063
ENSGALG00010017399	CPXM1	4.46834	2.99209	2.62745	1.09108	1.00017	1.51424	0.00192027	-1.03544	down	4	carboxypeptidase X, M14 family member 1 [Source:HGNC Symbol;Acc:HGNC:15771]	90487292	90494041
ENSGALG00010017400	GPC4	53.5344	50.5121	65.7391	11.5545	17.0998	24.0884	3.75e-07	-1.26983	down	4	glypican 4 [Source:HGNC Symbol;Acc:HGNC:4452]	3726072	3789711
ENSGALG00010017403	ITGA11	5.2506	5.50761	3.13655	1.65351	2.59414	2.04451	0.0144716	-0.68785	down	10	integrin subunit alpha 11 [Source:HGNC Symbol;Acc:HGNC:6136]	19182922	19234018
ENSGALG00010017409	GPC3	17.3884	13.4429	15.3131	4.2586	5.72258	7.88679	0.000104865	-0.945018	down	4	glypican 3 [Source:HGNC Symbol;Acc:HGNC:4451]	3801166	3915123
ENSGALG00010017423	TMEM204	19.6172	17.9651	19.3632	7.08369	10.3621	10.277	0.000848806	-0.597264	down	14	transmembrane protein 204 [Source:HGNC Symbol;Acc:HGNC:14158]	13768776	13797509
ENSGALG00010017430	CACNA1H	7.11868	6.91017	5.60056	1.34238	3.38075	2.00831	0.000281509	-1.09908	down	14	calcium voltage-gated channel subunit alpha1 H [Source:HGNC Symbol;Acc:HGNC:1395]	5243392	5444039
ENSGALG00010017439	PPP4R4	24.8615	22.7255	24.756	7.91368	10.8282	9.44732	2.46e-08	-0.88719	down	5	protein phosphatase 4 regulatory subunit 4 [Source:HGNC Symbol;Acc:HGNC:23788]	44956253	45018984
ENSGALG00010017452	ARMH4	37.5299	49.6393	30.3206	74.9757	51.9443	80.5592	4.11e-09	1.25791	up	5	armadillo like helical domain containing 4 [Source:HGNC Symbol;Acc:HGNC:19846]	54912346	54963789
ENSGALG00010017457	ZMAT4	8.9165	10.0072	6.53074	11.3916	10.208	8.45567	0.000942243	0.705872	up	22	zinc finger matrin-type 4 [Source:HGNC Symbol;Acc:HGNC:25844]	2682592	2728755
ENSGALG00010017467	SFRP1	43.3089	41.8822	48.0075	16.0032	15.831	22.5064	9.99e-07	-0.839481	down	22	secreted frizzled related protein 1 [Source:NCBI gene (formerly Entrezgene);Acc:395237]	2736789	2747726
ENSGALG00010017470	HSPA2	126.449	178.387	105.884	99.5575	51.1372	46.022	0.0458398	-0.599971	down	5	heat shock 70kDa protein 2 [Source:NCBI gene (formerly Entrezgene);Acc:423504]	52384531	52387031
ENSGALG00010017475	STUM	13.8306	10.585	7.92028	4.89091	3.11063	3.86337	0.000205806	-0.989008	down	3	stum, mechanosensory transduction mediator [Source:NCBI gene (formerly Entrezgene);Acc:421315]	16631625	16668731
ENSGALG00010017490	SCNN1B	11.3415	6.60888	11.7532	2.80749	2.89591	3.80343	2.35e-05	-1.20337	down	14	sodium channel epithelial 1 subunit beta [Source:HGNC Symbol;Acc:HGNC:10600]	6970430	6982743
ENSGALG00010017509	RASD1	154.417	256.921	159.805	56.3115	80.3473	114.83	0.00512826	-0.739735	down	14	ras related dexamethasone induced 1 [Source:NCBI gene (formerly Entrezgene);Acc:416507]	4790563	4792874
ENSGALG00010017519	NTN3	0.80283	0.73484	0.755975	1.34238	1.20199	1.07772	6.24e-05	1.11004	up	14	netrin 1 [Source:NCBI gene (formerly Entrezgene);Acc:396387]	14012374	14041778
ENSGALG00010017541	SREBF1	37.8726	18.8936	25.9954	6.2749	10.6927	9.74272	1.69e-05	-1.18954	down	14	sterol regulatory element binding transcription factor 1 [Source:NCBI gene (formerly Entrezgene);Acc:373915]	4914681	4925730
ENSGALG00010017545	DICER1	7.16334	6.92726	4.26898	7.87221	6.45516	7.08297	0.00153101	0.671866	up	5	dicer 1, ribonuclease III [Source:NCBI gene (formerly Entrezgene);Acc:423437]	45341022	45377497
ENSGALG00010017554	FAM131A	17.298	17.8086	17.2084	18.8246	23.3122	20.3478	1.73e-07	0.701657	up	9	family with sequence similarity 131 member A [Source:HGNC Symbol;Acc:HGNC:28308]	15613716	15618469
ENSGALG00010017559	DUSP10	11.5115	10.0542	10.2646	12.9517	12.3193	10.544	6.2e-05	0.619236	up	3	dual specificity phosphatase 10 [Source:NCBI gene (formerly Entrezgene);Acc:421340]	18014100	18036407
ENSGALG00010017562	SLC30A10	1.16351	1.63375	1.18509	2.04249	1.33293	1.57488	0.0279444	0.772002	up	3	solute carrier family 30 member 10 [Source:HGNC Symbol;Acc:HGNC:25355]	18569950	18576545
ENSGALG00010017563	ALK	1.20655	0.777567	3.58095	0.147301	0.555938	0.580058	0.00816128	-1.70384	down	3	ALK receptor tyrosine kinase [Source:HGNC Symbol;Acc:HGNC:427]	8394185	8684525
ENSGALG00010017577	CLPX	40.3507	42.1569	41.9263	62.4223	59.4985	55.976	5.84e-19	0.95669	up	10	caseinolytic mitochondrial matrix peptidase chaperone subunit [Source:NCBI gene (formerly Entrezgene);Acc:415527]	17747742	17767564
ENSGALG00010017612	CLDN11	29.714	23.6113	7.37705	4.45521	3.38553	4.9452	2.52e-05	-1.78405	down	9	claudin 11 [Source:HGNC Symbol;Acc:HGNC:8514]	19482392	19490823
ENSGALG00010017615	AGTRAP	24.1535	20.7514	21.0559	8.94606	8.74639	13.8159	0.00462635	-0.62733	down	21	angiotensin II receptor associated protein [Source:HGNC Symbol;Acc:HGNC:13539]	5625620	5633293
ENSGALG00010017635	NPPC	22.3078	10.3787	35.1312	0.64693	0.868621	3.28748	5.13e-07	-3.38278	down	9	natriuretic peptide C [Source:HGNC Symbol;Acc:HGNC:7941]	15090681	15091987
ENSGALG00010017647	ITGA9	3.85881	2.96187	4.27943	1.78858	1.5144	1.83948	0.00204875	-0.666773	down	2	integrin subunit alpha 9 [Source:NCBI gene (formerly Entrezgene);Acc:420757]	48626620	48849460
ENSGALG00010017652	C1orf115	29.0938	28.9512	28.2325	9.21488	11.6796	16.5253	0.000401501	-0.765005	down	3	chromosome 1 open reading frame 115 [Source:HGNC Symbol;Acc:HGNC:25873]	18330642	18334230
ENSGALG00010017663	ZMYND12	3.57753	2.75349	3.16457	3.56306	3.16018	4.18235	0.00788631	0.624661	up	21	zinc finger MYND-type containing 12 [Source:HGNC Symbol;Acc:HGNC:21192]	6429011	6444982
ENSGALG00010017676	SPON2	23.3897	18.5475	21.5653	5.00565	5.40501	9.16692	6.74e-07	-1.2549	down	4	spondin 2 [Source:HGNC Symbol;Acc:HGNC:11253]	84385433	84409204
ENSGALG00010017679	RASL12	0.446622	0.308889	0.437765	0.803034	1.43532	0.592639	0.00241683	1.68883	up	10	RAS like family 12 [Source:HGNC Symbol;Acc:HGNC:30289]	17787160	17792530
ENSGALG00010017691	LZTS1	0.532924	0.790386	0.610958	1.05854	0.729521	0.825934	0.0260728	0.873862	up	22	leucine zipper tumor suppressor 1 [Source:HGNC Symbol;Acc:HGNC:13861]	1736251	1748942
ENSGALG00010017706	FGFRL1	8.15596	6.20549	5.33216	1.84504	1.23911	1.26398	5.85e-12	-1.72884	down	4	fibroblast growth factor receptor-like 1 [Source:NCBI gene (formerly Entrezgene);Acc:395107]	84572137	84739857
ENSGALG00010017718	ATOH8	4.13178	4.75728	5.215	0.734993	1.11665	0.551951	1.46e-05	-2.03839	down	4	atonal bHLH transcription factor 8 [Source:NCBI gene (formerly Entrezgene);Acc:771738]	84825178	84845098
ENSGALG00010017720	ADAM32L1	0.459891	0.64603	0.53662	1.15826	0.940446	0.731375	0.00437547	1.25488	up	22		2621827	2628281
ENSGALG00010017721	VWA1	8.73505	7.24808	7.25866	2.58099	3.88318	4.52038	0.00577063	-0.639839	down	21	von Willebrand factor A domain containing 1 [Source:HGNC Symbol;Acc:HGNC:30910]	2168562	2180768
ENSGALG00010017729	MIEF2	7.09181	4.41542	7.34494	3.01596	3.45588	2.76514	0.0339472	-0.587171	down	14	mitochondrial elongation factor 2 [Source:HGNC Symbol;Acc:HGNC:17920]	5083085	5087621
ENSGALG00010017748		12.8355	24.423	13.3093	16.627	16.5363	23.3439	0.0301655	0.60817	up	5		53348778	53350357
ENSGALG00010017749	TMEM88B	0.522315	1.93387	1.33335	0.39307	0.183676	0.40951	0.0226256	-1.49103	down	21	transmembrane protein 88B [Source:NCBI gene (formerly Entrezgene);Acc:419414]	2196118	2200217
ENSGALG00010017767	KIF4B	0.224897	0.507103	0.463442	0.536964	1.00887	0.625425	0.00709487	1.28321	up	4	kinesin family member 4B [Source:NCBI gene (formerly Entrezgene);Acc:395823]	1226085	1243734
ENSGALG00010017782	IGDCC4	14.5916	16.323	14.7435	22.5834	15.2668	15.6428	0.000299131	0.680203	up	10	immunoglobulin superfamily DCC subclass member 4 [Source:HGNC Symbol;Acc:HGNC:13770]	17956720	18036449
ENSGALG00010017783	STAR	40.2143	2.66633	44.3323	0.995449	1.10449	3.02431	0.000774225	-3.66796	down	22	steroidogenic acute regulatory protein [Source:NCBI gene (formerly Entrezgene);Acc:395421]	2436633	2440253
ENSGALG00010017787	CNRIP1	21.2789	24.0014	24.0527	37.073	30.9663	36.4747	2.08e-13	1.03769	up	3	cannabinoid receptor interacting protein 1 [Source:NCBI gene (formerly Entrezgene);Acc:421266]	11502311	11508518
ENSGALG00010017804	DUSP5	4.36415	5.70578	7.13708	1.48769	1.92245	1.41345	3.39e-06	-1.39258	down	6	dual specificity phosphatase 5 [Source:HGNC Symbol;Acc:HGNC:3071]	26767274	26776586
ENSGALG00010017814	LOC771069	1.99259	1.02234	3.95901	0.543532	0.416737	0.779879	0.0191383	-1.47788	down	21		2220221	2228318
ENSGALG00010017816	PRKCH	6.42618	7.15274	8.49089	8.37996	8.93462	8.37257	0.000250355	0.661887	up	5	protein kinase C eta [Source:HGNC Symbol;Acc:HGNC:9403]	53544206	53649723
ENSGALG00010017820	FLRT2	4.30226	4.22919	3.34123	2.29197	1.70914	1.86932	1.2e-05	-0.669265	down	5	fibronectin leucine rich transmembrane protein 2 [Source:HGNC Symbol;Acc:HGNC:3761]	41649303	41728158
ENSGALG00010017858	GPR65	0.349606	0.325648	0.472351	0.119262	0.215587	0.077966	0.022283	-1.03676	down	5	G protein-coupled receptor 65 [Source:HGNC Symbol;Acc:HGNC:4517]	42419971	42441068
ENSGALG00010017876	COMMD1	16.7959	18.4946	18.3234	16.6119	16.7449	15.869	0.0117651	0.593866	up	3	copper metabolism domain containing 1 [Source:HGNC Symbol;Acc:HGNC:23024]	9170480	9241066
ENSGALG00010017946	PTGDR	1.43606	1.61438	2.17181	0.501152	0.323975	0.503832	0.00297742	-1.50458	down	5	prostaglandin D2 receptor [Source:HGNC Symbol;Acc:HGNC:9591]	57880272	57883325
ENSGALG00010017950	FBLN7	4.54629	2.52866	6.89895	1.35497	1.36686	1.92505	0.00863109	-1.07588	down	3	fibulin 7 [Source:NCBI gene (formerly Entrezgene);Acc:421229]	3400546	3407071
ENSGALG00010017974	MXRA8	27.9076	23.6174	17.9075	9.67734	8.9977	7.96424	3.82e-06	-1.06813	down	21	matrix remodeling associated 8 [Source:NCBI gene (formerly Entrezgene);Acc:395347]	2229657	2262772
ENSGALG00010017979	LOC422147	2.72584	2.2187	2.9777	0.457041	0.934596	1.53664	0.047798	-0.984537	down	4		1401293	1405925
ENSGALG00010018011	LIPA	50.8108	43.8103	52.0791	14.2893	15.8325	16.9827	2.06e-18	-1.19624	down	6	lipase A, lysosomal acid type [Source:HGNC Symbol;Acc:HGNC:6617]	20098312	20110708
ENSGALG00010018027	EML5	9.908	12.2164	5.85825	14.1334	13.4402	10.5427	0.000263109	0.90547	up	5	EMAP like 5 [Source:HGNC Symbol;Acc:HGNC:18197]	42675861	42773390
ENSGALG00010018048	GFRA4	6.83944	11.8142	3.02085	1.81649	2.9365	2.32202	0.00477908	-1.17499	down	4	GDNF family receptor alpha 4 [Source:NCBI gene (formerly Entrezgene);Acc:395839]	88915355	88984525
ENSGALG00010018054	SMAD6	16.4084	16.9964	24.246	7.86624	11.1579	7.64373	0.00808408	-0.670534	down	10	SMAD family member 6 [Source:NCBI gene (formerly Entrezgene);Acc:374096]	18701867	18729473
ENSGALG00010018092	PCDH11X	1.88648	2.14662	1.16994	0.532917	0.269342	0.719826	0.00212655	-1.27193	down	4		6521188	6946132
ENSGALG00010018098	EGR4	2.15213	5.98469	0.481769	0.017732	0.026341	0	2.98e-10	-6.68864	down	4	early growth response 4 [Source:HGNC Symbol;Acc:HGNC:3241]	89263348	89265946
ENSGALG00010018124	FBXO41	0.555079	0.761384	0.423994	0.839202	0.902689	0.607786	0.0212038	0.886147	up	4	F-box protein 41 [Source:HGNC Symbol;Acc:HGNC:29409]	89270918	89282254
ENSGALG00010018154	SLC16A12	24.6904	31.257	21.3172	6.88995	8.66035	11.6851	3.27e-06	-1.02622	down	6	solute carrier family 16 member 12 [Source:HGNC Symbol;Acc:HGNC:23094]	20125568	20152184
ENSGALG00010018165	DACH2	6.66257	9.37631	6.26452	10.834	7.32983	8.73508	0.00215159	0.675809	up	4	dachshund family transcription factor 2 [Source:NCBI gene (formerly Entrezgene);Acc:395576]	8231767	8499040
ENSGALG00010018174	BMP4	13.448	11.1376	7.67295	4.68208	3.81374	6.63833	0.0240308	-0.644909	down	5	bone morphotic protein 4 [Source:NCBI gene (formerly Entrezgene);Acc:396165]	58327720	58331827
ENSGALG00010018177	KIF20B	0.75315	1.0088	0.898577	0.84473	1.22569	1.00679	0.0205598	0.653409	up	6	kinesin family member 20B [Source:HGNC Symbol;Acc:HGNC:7212]	20204884	20235393
ENSGALG00010018219	SLC24A5	2.33353	2.27163	2.37383	0.440967	1.00688	1.14705	0.0330649	-0.993104	down	10	solute carrier family 24 member 5 [Source:NCBI gene (formerly Entrezgene);Acc:415431]	10069051	10077082
ENSGALG00010018226	JAG1	14.6028	16.5123	13.8715	5.85227	6.9799	8.24553	3.15e-05	-0.648993	down	3	jagged canonical Notch ligand 1 [Source:HGNC Symbol;Acc:HGNC:6188]	13192189	13227987
ENSGALG00010018233	RASSF2	3.95908	3.04001	3.3376	1.44893	2.11389	1.25642	0.0204661	-0.653355	down	22	Ras association domain family member 2 [Source:NCBI gene (formerly Entrezgene);Acc:419521]	468524	479808
ENSGALG00010018241	RALGAPA2	9.02363	6.98251	6.68683	10.4251	7.76065	7.62147	0.000833852	0.653638	up	3	Ral GTPase activating protein catalytic subunit alpha 2 [Source:HGNC Symbol;Acc:HGNC:16207]	3888299	4003380
ENSGALG00010018264	CFAP61	9.94979	10.7123	13.6422	18.1174	14.8651	10.6995	0.00116224	0.793828	up	3	cilia and flagella associated protein 61 [Source:HGNC Symbol;Acc:HGNC:15872]	4007053	4100817
ENSGALG00010018279	INSM1	241.691	271.827	296.835	327.423	321.293	269.492	3.1e-05	0.625911	up	3	INSM transcriptional repressor 1 [Source:HGNC Symbol;Acc:HGNC:6090]	4007615	4009540
ENSGALG00010018284	SPEG	5.68017	4.86415	6.64007	5.50201	6.38413	4.11157	0.00576229	0.604019	up	7		21761200	21792188
ENSGALG00010018289	HEYL	13.4621	12.2842	22.6914	6.60559	5.9932	10.0244	0.0305397	-0.668048	down	23	hes related family bHLH transcription factor with YRPW motif like [Source:HGNC Symbol;Acc:HGNC:4882]	5844736	5850948
ENSGALG00010018306	DES	16.6252	29.8775	12.9999	3.3623	8.1277	5.6406	0.000363188	-1.33141	down	7	desmin [Source:HGNC Symbol;Acc:HGNC:2770]	21793904	21800270
ENSGALG00010018308	ACAP3	7.85407	8.83029	6.19661	15.2225	15.2771	13.7997	2.2e-12	1.30295	up	21	ArfGAP with coiled-coil, ankyrin repeat and PH domains 3 [Source:HGNC Symbol;Acc:HGNC:16754]	2374191	2443739
ENSGALG00010018358	FBXL16	5.17516	5.05659	7.33953	7.06522	7.04221	7.19409	2.82e-06	0.821081	up	14	F-box and leucine rich repeat protein 16 [Source:NCBI gene (formerly Entrezgene);Acc:416405]	13165987	13184350
ENSGALG00010018366	2024-03-04	2.22205	1.5589	1.0781	2.95056	2.07809	2.06398	0.0172765	0.995445	up	7	membrane associated ring-CH-type finger 4 [Source:HGNC Symbol;Acc:HGNC:29269]	23014347	23092408
ENSGALG00010018425	CYP26B1	1.61423	0.784808	1.49254	1.64247	1.67209	2.33399	0.00579034	0.973185	up	4	cytochrome P450 family 26 subfamily B member 1 [Source:HGNC Symbol;Acc:HGNC:20581]	89737232	89757027
ENSGALG00010018471	HHEX	7.5157	5.76446	6.13309	1.68398	2.648	2.56548	0.000147175	-1.04933	down	6	hematopoietically expressed homeobox [Source:NCBI gene (formerly Entrezgene);Acc:396182]	21499690	21504006
ENSGALG00010018503	BMP2	4.74814	6.44104	5.62847	1.60986	2.70855	2.1761	0.000690084	-0.92912	down	3	bone morphogenetic protein 2 [Source:HGNC Symbol;Acc:HGNC:1069]	14796481	14801728
ENSGALG00010018514	EAF2	16.4003	11.1592	24.3828	4.89121	4.55713	4.29015	2.31e-06	-1.47214	down	7	ELL associated factor 2 [Source:NCBI gene (formerly Entrezgene);Acc:424243]	25936904	25950320
ENSGALG00010018517	ECT2	0.286446	0.452549	0.865396	0.718878	0.743425	0.988201	0.0114843	1.15579	up	9	epithelial cell transforming 2 [Source:HGNC Symbol;Acc:HGNC:3155]	18928399	18955972
ENSGALG00010018531	ADCY6	15.4879	10.8262	11.1456	4.94888	4.78251	5.90963	1.29e-05	-0.812822	down	7	adenylate cyclase 6 [Source:NCBI gene (formerly Entrezgene);Acc:395340]	26564698	26761491
ENSGALG00010018590	TGFA	2.34431	1.68149	1.82045	1.43201	7.00082	1.75411	0.040844	1.23306	up	22	transforming growth factor alpha [Source:NCBI gene (formerly Entrezgene);Acc:414743]	3447000	3460751
ENSGALG00010018601	CPNE4	1.6785	0.788546	1.52556	0.609395	0.342274	0.36151	0.0334251	-1.09098	down	2	copine 4 [Source:HGNC Symbol;Acc:HGNC:2317]	41818841	42076542
ENSGALG00010018627	MYLK	7.44445	7.3956	7.01512	2.64808	2.52302	4.53767	0.00164687	-0.72864	down	7	myosin light chain kinase [Source:NCBI gene (formerly Entrezgene);Acc:396445]	26790209	26988894
ENSGALG00010018670	MRAS	26.3714	19.7792	26.8768	9.23787	9.35046	12.478	0.000124216	-0.791979	down	7	muscle RAS onco homolog [Source:NCBI gene (formerly Entrezgene);Acc:395149]	24844557	24879534
ENSGALG00010018693		2.59599	5.19531	1.92918	6.51987	4.89838	3.19559	0.00602359	0.916787	up	3		4765562	4922716
ENSGALG00010018780	WDHD1	0.88094	0.709697	0.693502	1.29386	1.12711	1.2588	3.37e-06	1.28916	up	5	WD repeat and HMG-box DNA binding protein 1 [Source:HGNC Symbol;Acc:HGNC:23170]	55901925	55982546
ENSGALG00010018806	GCH1	52.0132	50.9031	59.4074	157.875	138.487	128.195	1.71e-35	1.83283	up	5	GTP cyclohydrolase 1 [Source:NCBI gene (formerly Entrezgene);Acc:396146]	55936215	55954965
ENSGALG00010018807	RD3	6.52912	3.29932	3.27818	0.693574	0.799602	0.381959	4.73e-08	-2.32755	down	3	RD3 regulator of GUCY2D [Source:HGNC Symbol;Acc:HGNC:19689]	21923831	21946034
ENSGALG00010018815	CST3	1350.94	1568.02	1008.99	450.446	522.354	545.576	7.32e-09	-0.921008	down	3		15253855	15281655
ENSGALG00010018832	EEPD1	6.33425	6.52193	6.87633	1.32617	2.99898	2.33702	0.000508162	-1.13254	down	2	endonuclease/exonuclease/phosphatase family domain containing 1 [Source:HGNC Symbol;Acc:HGNC:22223]	46713752	46773458
ENSGALG00010018855	SYNDIG1	7.95922	5.86808	5.67196	1.96561	1.5286	3.00796	0.00113993	-1.12549	down	3	synapse differentiation inducing 1 [Source:HGNC Symbol;Acc:HGNC:15885]	15382648	15496905
ENSGALG00010018897	CCDC85A	4.7634	6.23138	6.0726	2.52499	2.09474	3.04832	0.00249003	-0.700708	down	3	coiled-coil domain containing 85A [Source:HGNC Symbol;Acc:HGNC:29400]	475712	539309
ENSGALG00010018913	FAM162BL	12.3404	11.2928	10.8957	20.528	10.9431	19.694	0.000405424	0.950405	up	4		3019289	3029709
ENSGALG00010018937	INHBB	2.61021	2.23224	2.35506	0.40309	0.496173	0.593677	2.88e-07	-1.81487	down	7	inhibin beta B subunit [Source:NCBI gene (formerly Entrezgene);Acc:396126]	25175321	25184946
ENSGALG00010018944	NEFL	85.3004	67.0577	87.2485	263.306	116.488	165.37	2.63e-09	1.6352	up	22	neurofilament light chain [Source:HGNC Symbol;Acc:HGNC:7739]	998874	1004421
ENSGALG00010018950	TTL	35.9955	30.7118	28.349	36.4922	44.8252	49.195	0.000275487	1.19152	up	3	tubulin tyrosine ligase [Source:NCBI gene (formerly Entrezgene);Acc:416711]	15693008	15706654
ENSGALG00010018968	GLI2	4.09217	3.90273	3.08516	1.23156	1.33726	1.41836	1.98e-09	-1.0396	down	7	GLI family zinc finger 2 [Source:NCBI gene (formerly Entrezgene);Acc:395956]	25397053	25576378
ENSGALG00010018973	NEFM	2.81488	3.61281	3.42792	8.74053	4.90005	3.77066	0.000165199	1.27614	up	22	neurofilament, medium polypeptide [Source:NCBI gene (formerly Entrezgene);Acc:396206]	1007748	1012799
ENSGALG00010019004	ECE2	10.8616	11.3718	10.3867	59.1791	69.5687	75.3971	8.08e-138	3.08924	up	9	endothelin converting enzyme 2 [Source:HGNC Symbol;Acc:HGNC:13275]	15580495	15587152
ENSGALG00010019015	GSG1L	3.74307	4.25294	1.4688	0.895052	1.51543	1.27356	0.0259363	-0.955525	down	14	GSG1 like [Source:HGNC Symbol;Acc:HGNC:28283]	11832049	11895022
ENSGALG00010019019	TBX20	36.7809	26.9542	13.4803	9.29145	10.8191	11.6565	0.00641186	-0.801351	down	2	T-box 20 [Source:NCBI gene (formerly Entrezgene);Acc:373943]	47151952	47190297
ENSGALG00010019020	KCNK2	1.65593	2.49581	1.5155	0.722682	0.819591	0.856103	0.0152002	-0.776198	down	3	potassium two pore domain channel subfamily K member 2 [Source:HGNC Symbol;Acc:HGNC:6277]	20526515	20653070
ENSGALG00010019028	TNFRSF25	4.94688	3.62226	5.48717	0.741476	1.80651	1.1581	0.000115824	-1.4854	down	21	TNF receptor superfamily member 25 [Source:HGNC Symbol;Acc:HGNC:11910]	590769	595534
ENSGALG00010019029	CENPF	0.191602	0.151231	0.265304	0.442338	0.745668	0.659081	1.65e-07	2.02975	up	3	centromere protein F [Source:NCBI gene (formerly Entrezgene);Acc:395357]	20706991	20741584
ENSGALG00010019072	AEBP1	13.4388	10.6242	11.9272	3.26591	6.34429	6.48815	0.00617542	-0.722243	down	22	AE binding protein 1 [Source:HGNC Symbol;Acc:HGNC:303]	4557052	4568833
ENSGALG00010019081	PCSK6	2.16695	2.59287	1.2973	3.14433	5.17623	2.4469	0.000358291	1.28486	up	10	proprotein convertase subtilisin/kexin type 6 [Source:HGNC Symbol;Acc:HGNC:8569]	17646810	17669696
ENSGALG00010019082	POLR3K	8.36542	9.02555	12.1029	12.9496	10.7718	10.4257	0.0111502	0.656297	up	14	RNA polymerase III subunit K [Source:NCBI gene (formerly Entrezgene);Acc:768505]	11992459	11993608
ENSGALG00010019097	STC1	4.45806	5.70988	3.06554	2.09284	1.85034	2.21259	0.0379201	-0.643934	down	22	stanniocalcin 1 [Source:HGNC Symbol;Acc:HGNC:11373]	1197275	1207038
ENSGALG00010019114	FAM46D	6.73772	9.75214	8.60588	16.3719	45.6216	26.5484	3.57e-13	2.26344	up	4	terminal nucleotidyltransferase 5D [Source:HGNC Symbol;Acc:HGNC:28399]	9434565	9458097
ENSGALG00010019225	PROK2	0.269545	0.253141	0.83652	0.523423	1.26788	1.65431	0.026528	1.72111	up	12	prokineticin 2 [Source:HGNC Symbol;Acc:HGNC:18455]	16489187	16493873
ENSGALG00010019231	SLC6A8	17.3623	13.5563	25.3482	6.66987	8.72097	5.49503	0.000982278	-0.991238	down	12		11774208	11778113
ENSGALG00010019255		3.38115	2.89173	0.475157	2.33397	15.2591	3.63967	0.0417115	2.1166	up	12		11744613	11752853
ENSGALG00010019277	IGFBP5	16.0458	21.4224	17.3558	6.07269	7.86808	6.85922	1.36e-08	-0.951712	down	7	insulin like growth factor binding protein 5 [Source:HGNC Symbol;Acc:HGNC:5474]	22855222	22875846
ENSGALG00010019280	MESDC1	7.01672	7.29019	6.63098	3.10271	3.6027	2.96939	1.08e-06	-0.656042	down	10	talin rod domain containing 1 [Source:HGNC Symbol;Acc:HGNC:13519]	12217780	12238535
ENSGALG00010019282	IGFBP2	17.8057	15.9556	8.57731	3.02413	2.71694	2.79067	8.13e-11	-1.84972	down	7	insulin like growth factor binding protein 2 [Source:NCBI gene (formerly Entrezgene);Acc:396315]	22879237	22931488
ENSGALG00010019285	BATF3	1.24855	1.80099	2.31567	0.449695	1.0343	0.775396	0.0193461	-1.21643	down	3	basic leucine zipper ATF-like transcription factor 3 [Source:HGNC Symbol;Acc:HGNC:28915]	21506844	21511672
ENSGALG00010019307	ATF3	4.42226	10.1951	3.10755	2.63022	2.55417	1.66703	0.0389043	-0.844129	down	3	activating transcription factor 3 [Source:HGNC Symbol;Acc:HGNC:785]	21534503	21560091
ENSGALG00010019322	EGR3	2.32023	4.55323	2.43726	0.543428	1.01414	0.737552	0.000150974	-1.56731	down	22	early growth response 3 [Source:HGNC Symbol;Acc:HGNC:3240]	1413842	1420571
ENSGALG00010019365		0.602789	0.582286	0.449714	0.778197	0.614518	0.893175	0.000467841	0.930826	up	3		166975	177199
ENSGALG00010019376	CIITA	1.91223	1.95654	1.82799	0.879646	1.07505	0.738563	0.0185908	-0.591496	down	14		9077195	9111651
ENSGALG00010019390	TVP23A	12.5707	9.19374	14.7703	14.1318	13.8523	12.6368	0.0158134	0.59464	up	14	trans-golgi network vesicle protein 23 homolog A [Source:HGNC Symbol;Acc:HGNC:20398]	9117583	9127560
ENSGALG00010019426	GRM7	3.20561	2.30266	1.91275	2.27415	2.45846	3.35979	0.028688	0.588115	up	12	glutamate metabotropic receptor 7 [Source:HGNC Symbol;Acc:HGNC:4599]	19044624	19268738
ENSGALG00010019441	LMCD1	6.3938	8.1706	4.72582	2.27181	2.30863	2.63811	2.35e-05	-0.966278	down	12	LIM and cysteine rich domains 1 [Source:HGNC Symbol;Acc:HGNC:6633]	19411207	19434491
ENSGALG00010019461	MGAT5	26.1822	27.2933	14.1806	117.967	59.7144	60.8406	1.53e-13	2.28063	up	7	alpha-1,6-mannosylglycoprotein 6-beta-N-acetylglucosaminyltransferase [Source:HGNC Symbol;Acc:HGNC:7049]	29842200	29948052
ENSGALG00010019470	TGFB2	9.50129	11.2666	10.9852	4.56001	4.63718	4.44449	8.22e-07	-0.759282	down	3	transforming growth factor beta 2 [Source:NCBI gene (formerly Entrezgene);Acc:421352]	19040846	19104256
ENSGALG00010019540	UNC5D	6.73304	12.5755	2.86392	21.118	13.9841	14.4158	6.98e-05	1.62438	up	22	unc-5 netrin receptor D [Source:HGNC Symbol;Acc:HGNC:18634]	1987770	2077046
ENSGALG00010019557	TRIM9	7.16662	8.01132	6.76217	6.62525	9.48978	8.79671	0.00037866	0.643202	up	5	tripartite motif containing 9 [Source:HGNC Symbol;Acc:HGNC:16288]	57738330	57769897
ENSGALG00010019585	PDE1C	25.7884	22.5293	23.2469	32.484	37.0117	31.4933	2.97e-09	0.877814	up	2	phosphodiesterase 1C [Source:HGNC Symbol;Acc:HGNC:8776]	48046478	48398399
ENSGALG00010019613	FRMD6	5.35508	5.68346	4.39779	2.12421	1.71726	2.98823	0.0082187	-0.724832	down	5	FERM domain containing 6 [Source:HGNC Symbol;Acc:HGNC:19839]	57814865	57828885
ENSGALG00010019614	MICALL2	3.62242	2.5041	3.89046	1.50296	1.39892	2.02503	0.039825	-0.592721	down	14	MICAL like 2 [Source:HGNC Symbol;Acc:HGNC:29672]	2531144	2554643
ENSGALG00010019645	GAA2	11.0773	11.5031	13.8406	13.4025	16.9867	16.2957	3.25e-06	0.798389	up	14		2591350	2601163
ENSGALG00010019648	PRDM16	4.50061	4.38897	2.54732	1.54289	1.1372	1.88383	0.00171788	-0.870573	down	21	PR/SET domain 16 [Source:HGNC Symbol;Acc:HGNC:14000]	1030521	1318643
ENSGALG00010019649	TMEM63B	11.6122	12.2132	11.1359	13.4377	17.1443	13.042	5.06e-07	0.766538	up	3	transmembrane protein 63B [Source:NCBI gene (formerly Entrezgene);Acc:421442]	30023564	30062179
ENSGALG00010019657	PPP1R17	12.2568	19.6479	21.1782	110.072	210.453	56.6133	1.48e-08	3.759	up	2	protein phosphatase 1 regulatory subunit 17 [Source:HGNC Symbol;Acc:HGNC:16973]	48403511	48423208
ENSGALG00010019683	TMEM184A	14.3914	14.4558	14.0615	5.60939	6.27857	8.55737	0.00076804	-0.627302	down	14	transmembrane protein 184A [Source:HGNC Symbol;Acc:HGNC:28797]	2617667	2625340
ENSGALG00010019700	HES5B	7.77172	23.0731	11.4347	5.76915	2.84673	6.5536	0.0166778	-1.02467	down	21		1407808	1409948
ENSGALG00010019735	STARD9	2.71027	3.61474	2.23093	1.2142	1.50001	1.28742	0.00126376	-0.592421	down	5		25264079	25362278
ENSGALG00010019744	KBP	5.10912	6.30497	1.16221	0.595333	0.872836	0.293603	7.52e-05	-2.3594	down	21	kainate binding protein [Source:NCBI gene (formerly Entrezgene);Acc:396300]	1447940	1458991
ENSGALG00010019804	ELFN1	1.683	1.14881	1.24742	1.14105	2.46048	1.5545	0.0313216	0.738392	up	14	extracellular leucine rich repeat and fibronectin type III domain containing 1 [Source:HGNC Symbol;Acc:HGNC:33154]	2659634	2748656
ENSGALG00010019836	MINAR1	1.18565	1.8749	1.30573	0.311915	0.337987	0.31149	1.11e-06	-1.72326	down	10	membrane integral NOTCH2 associated receptor 1 [Source:NCBI gene (formerly Entrezgene);Acc:415485]	12763859	12778588
ENSGALG00010019838	ALX4	6.01277	5.44727	5.10552	1.23021	1.79556	2.83979	0.000313807	-1.05874	down	5	ALX homeobox 4 [Source:NCBI gene (formerly Entrezgene);Acc:373976]	21340582	21386292
ENSGALG00010019860	SIX6	35.5326	37.2858	23.7823	10.2364	6.34447	13.8728	4.24e-05	-1.21457	down	5	SIX homeobox 6 [Source:NCBI gene (formerly Entrezgene);Acc:395843]	53932318	53934719
ENSGALG00010019925	RDH11	12.0579	12.828	8.16895	4.04765	3.07213	4.80999	1.27e-05	-1.01784	down	5	retinol dehydrogenase 11 [Source:HGNC Symbol;Acc:HGNC:17964]	28406168	28415131
ENSGALG00010019997	FSHR	1.20559	2.44516	1.7684	0.597107	0.70044	0.607998	0.00517518	-1.05257	down	3	follicle stimulating hormone receptor [Source:NCBI gene (formerly Entrezgene);Acc:395962]	7605953	7718302
ENSGALG00010020009	LOC111618913	17.2649	27.2021	10.9626	30.6818	16.9552	18.3335	0.0430544	0.715155	up	3		5164146	5597749
ENSGALG00010020010	SORBS3	4.63702	4.21987	4.25236	1.8303	2.56663	2.34692	0.00953634	-0.596817	down	22	sorbin and SH3 domain containing 3 [Source:HGNC Symbol;Acc:HGNC:30907]	1465245	1479864
ENSGALG00010020021	LOC112532694	5.45831	3.11797	0.948158	0.350065	1.20004	0.122644	0.00885947	-2.03462	down	6		19483000	19489735
ENSGALG00010020041	CDH23	1.4926	0.877109	2.1312	0.186072	0.23247	0.750027	0.00460978	-1.52397	down	6	cadherin related 23 [Source:HGNC Symbol;Acc:HGNC:13733]	12517290	12645886
ENSGALG00010020053	LFNG	18.6016	12.5529	15.1439	6.40434	7.2807	6.50417	0.000118772	-0.751275	down	14	LFNG O-fucosylpeptide 3-beta-N-acetylglucosaminyltransferase [Source:NCBI gene (formerly Entrezgene);Acc:395790]	3230059	3240435
ENSGALG00010020057	RBKS	12.1197	11.299	11.6588	12.7453	15.3561	12.0647	0.000104147	0.651045	up	3	ribokinase [Source:HGNC Symbol;Acc:HGNC:30325]	27268334	27333283
ENSGALG00010020101	KIF15	0.147169	0.657816	0.797273	0.579072	1.22893	0.996632	0.0431398	1.23742	up	2	kinesin family member 15 [Source:HGNC Symbol;Acc:HGNC:17273]	43099071	43134860
ENSGALG00010020127	FRMD4B	4.62014	3.60301	3.51653	1.33766	1.5099	1.25469	2.27e-06	-1.05582	down	12	FERM domain containing 4B [Source:HGNC Symbol;Acc:HGNC:24886]	15528973	15635866
ENSGALG00010020136	KCNK17	1.35492	0.822987	0.986952	0.375838	0.458235	0.524575	0.0442321	-0.771285	down	3	potassium two pore domain channel subfamily K member 17 [Source:HGNC Symbol;Acc:HGNC:14465]	28787713	28814447
ENSGALG00010020147	ABHD2	8.20908	9.44332	2.99404	9.53896	9.16721	7.87155	0.0258158	0.82672	up	10	abhydrolase domain containing 2, acylglycerol lipase [Source:HGNC Symbol;Acc:HGNC:18717]	13000624	13034828
ENSGALG00010020160	SYT7	6.51218	15.4582	4.33673	1.83193	0.969864	1.34444	9.21e-07	-2.14375	down	5	synaptotagmin 7 [Source:HGNC Symbol;Acc:HGNC:11514]	310477	329571
ENSGALG00010020164	C6H10ORF71	0.425245	0.565881	0.525768	0.235437	0.274126	0.178091	0.0109312	-0.695331	down	6	chromosome 10 open reading frame 71 [Source:HGNC Symbol;Acc:HGNC:26973]	19324319	19448910
ENSGALG00010020226	C22H8ORF4	30.7271	31.8698	20.5075	6.57709	9.0017	9.42859	2.68e-10	-1.28212	down	22	transcriptional and immune response regulator [Source:HGNC Symbol;Acc:HGNC:1357]	2649955	2654420
ENSGALG00010020240	SV2B	22.5536	12.1311	13.2368	22.8346	26.9544	21.1461	3.26e-05	1.01621	up	10	synaptic vesicle glycoprotein 2B [Source:HGNC Symbol;Acc:HGNC:16874]	14220497	14243344
ENSGALG00010020246	ADAMTS9	10.4174	7.72101	6.44477	1.81296	2.42743	2.13068	9.97e-12	-1.48665	down	12	ADAM metallopeptidase with thrombospondin type 1 motif 9 [Source:HGNC Symbol;Acc:HGNC:13202]	13917905	13980351
ENSGALG00010020300	EHD4	5.57696	5.66074	6.4037	1.98306	2.77521	2.89832	0.000144573	-0.765024	down	5	EH domain containing 4 [Source:HGNC Symbol;Acc:HGNC:3245]	24823218	24846920
ENSGALG00010020304	ZFP36L2	221.883	229.165	283.419	298.57	303.944	249.552	4.75e-05	0.657984	up	3	ZFP36 ring finger protein like 2 [Source:NCBI gene (formerly Entrezgene);Acc:107052930]	24667496	24671100
ENSGALG00010020309	GXYLT2	14.5013	9.90604	11.0141	13.287	13.2374	14.5003	0.00015456	0.657912	up	12	glucoside xylosyltransferase 2 [Source:HGNC Symbol;Acc:HGNC:33383]	16683823	16704599
ENSGALG00010020314	THADA	8.4588	7.72301	6.30476	11.5718	10.0911	8.19717	1e-06	0.878416	up	3	THADA, armadillo repeat containing [Source:NCBI gene (formerly Entrezgene);Acc:421398]	24672939	24824476
ENSGALG00010020328	SLC17A6	31.405	32.8313	23.9901	41.0654	40.126	36.1902	2.39e-09	0.864366	up	5	solute carrier family 17 member 6 [Source:NCBI gene (formerly Entrezgene);Acc:422971]	2996733	3027812
ENSGALG00010020346	PCBD1	67.2887	66.669	98.9502	78.1977	85.8633	94.9359	0.00348458	0.589029	up	6	pterin-4 alpha-carbinolamine dehydratase 1 [Source:NCBI gene (formerly Entrezgene);Acc:395729]	12329040	12332991
ENSGALG00010020356	STX3	3.08585	2.71797	2.5435	5.97757	4.16514	3.95047	1.2e-05	1.21589	up	5	syntaxin 3 [Source:HGNC Symbol;Acc:HGNC:11438]	197117	203545
ENSGALG00010020357	RBP4A	0.880675	4.53256	3.4736	5.31571	4.31014	4.06863	0.0282682	0.966286	up	6	retinol binding protein 4 A, plasma [Source:NCBI gene (formerly Entrezgene);Acc:396166]	21148956	21195040
ENSGALG00010020379	COL13A1	8.8339	6.90359	7.97834	1.9345	2.85604	2.69733	2.32e-07	-1.06945	down	6	collagen type XIII alpha 1 chain [Source:HGNC Symbol;Acc:HGNC:2190]	11724799	11805442
ENSGALG00010020382	MFAP2	21.6515	17.2102	17.5657	7.98692	9.82058	9.18844	0.00160539	-0.606604	down	21	microfibril associated protein 2 [Source:HGNC Symbol;Acc:HGNC:7033]	4404659	4410383
ENSGALG00010020388	MYOF	16.845	14.1654	11.3852	16.162	17.4476	17.1995	2.16e-06	0.70346	up	6	myoferlin [Source:HGNC Symbol;Acc:HGNC:3656]	21221120	21291457
ENSGALG00010020392	SLC23A2	13.7523	15.219	6.48718	18.5913	20.2244	15.3252	0.000269109	1.07974	up	22	solute carrier family 23 member 2 [Source:NCBI gene (formerly Entrezgene);Acc:419520]	402538	460657
ENSGALG00010020396	CHL1	11.5567	9.79634	11.0193	28.1866	19.9778	12.5871	5e-07	1.36711	up	12	cell adhesion molecule L1 like [Source:HGNC Symbol;Acc:HGNC:1939]	17389334	17494242
ENSGALG00010020417	ZP1	26.3924	9.00844	52.9597	2.40544	1.86281	2.78169	1.33e-05	-3.12515	down	5		223076	228679
ENSGALG00010020436	CNTN4	5.09774	3.99535	3.3702	1.41419	1.12621	2.18058	9.09e-05	-1.00707	down	12	contactin 4 [Source:HGNC Symbol;Acc:HGNC:2174]	18011810	18269853
ENSGALG00010020525	GPD1L2	5.20026	10.1214	8.84561	9.00398	11.9496	8.2755	0.00856188	0.726949	up	7		27803795	27821925
ENSGALG00010020532	SIX3	383.333	410.565	384.556	513.268	528.675	488.063	2.45e-18	0.823897	up	3	SIX homeobox 3 [Source:NCBI gene (formerly Entrezgene);Acc:378786]	25520740	25523948
ENSGALG00010020540	PCGF5	11.5331	8.25511	5.9035	10.2668	9.6845	9.52131	0.00373015	0.68463	up	6	polycomb group ring finger 5 [Source:NCBI gene (formerly Entrezgene);Acc:423796]	20455267	20505193
ENSGALG00010020545	STYX	12.9848	17.829	13.9639	7.43347	6.25851	7.34221	0.00262859	-0.636877	down	5	serine/threonine/tyrosine interacting protein [Source:HGNC Symbol;Acc:HGNC:11447]	57995018	58007951
ENSGALG00010020546	LRRC20	2.34457	3.53023	2.44907	4.21217	3.40743	3.94788	0.00717531	0.920432	up	6	leucine rich repeat containing 20 [Source:NCBI gene (formerly Entrezgene);Acc:769461]	12234016	12237090
ENSGALG00010020554	ZFP36L1	51.5718	65.3591	65.0447	18.1874	23.4927	22.3561	9.34e-12	-1.04736	down	5	ZFP36 ring finger protein like 1 [Source:NCBI gene (formerly Entrezgene);Acc:101751828]	27858464	27862468
ENSGALG00010020574	DTL	0.057032	0.128681	0.196847	0.287834	0.34156	0.530664	0.00133245	1.9909	up	3	denticleless E3 ubiquitin [Source:NCBI gene (formerly Entrezgene);Acc:421373]	21713552	21738199
ENSGALG00010020613	ACTG2	1.81618	4.08467	1.13353	0.137127	0.522789	0.062477	0.000696528	-2.79267	down	22	actin, gamma 2, smooth muscle, enteric [Source:NCBI gene (formerly Entrezgene);Acc:396084]	3101399	3104040
ENSGALG00010020622	ABCG2	10.9554	10.3185	11.0177	3.38548	4.63473	6.33451	0.000836868	-0.776052	down	6	ATP binding cassette subfamily G member 2 (Junior blood group) [Source:NCBI gene (formerly Entrezgene);Acc:423767]	18307035	18325493
ENSGALG00010020649	MYH11	4.55005	11.7013	1.92949	0.749532	0.504709	0.787592	1.36e-07	-2.65979	down	14	myosin, heavy chain 11, smooth muscle [Source:NCBI gene (formerly Entrezgene);Acc:396211]	7581182	7638243
ENSGALG00010020651	LMO1	9.96893	16.8964	16.2931	3.66301	5.78942	5.68984	0.00247256	-0.971763	down	5	LIM domain only 1 [Source:HGNC Symbol;Acc:HGNC:6641]	9756136	9813308
ENSGALG00010020664	ESYT3	4.1779	3.1073	3.63479	1.29423	1.71014	1.68682	0.00213122	-0.765437	down	7	extended synaptotagmin 3 [Source:HGNC Symbol;Acc:HGNC:24295]	27903981	27940235
ENSGALG00010020677	CYR61	16.7015	47.0526	6.85107	2.16461	2.44727	2.28082	7.47e-05	-2.87235	down	8	cysteine rich angiogenic inducer 61 [Source:NCBI gene (formerly Entrezgene);Acc:429089]	15922547	15925469
ENSGALG00010020690	GLP1R	6.05935	3.39667	5.19128	1.17444	1.89586	0.534891	0.0128312	-1.56766	down	3		28981913	28991689
ENSGALG00010020693	PTGFR	4.15297	2.52823	3.07812	1.19717	1.64142	1.43973	0.0178942	-0.780721	down	8	prostaglandin F receptor [Source:NCBI gene (formerly Entrezgene);Acc:424548]	18425758	18474762
ENSGALG00010020700	MTHFD2	3.16154	3.67806	3.84162	6.76218	6.19314	3.09405	0.000825858	1.0387	up	22	methylenetetrahydrofolate dehydrogenase (NADP+ dependent) 2, methenyltetrahydrofolate cyclohydrolase [Source:NCBI gene (formerly Entrezgene);Acc:426126]	3137187	3147690
ENSGALG00010020704	PROX1	9.57916	11.6415	6.47154	10.737	12.821	11.8222	0.000200468	0.805785	up	3	prospero homeobox 1 [Source:NCBI gene (formerly Entrezgene);Acc:395802]	20976946	21013653
ENSGALG00010020724	TACR1	1.25648	0.828715	1.65844	0.263626	0.415167	0.512129	0.00514237	-1.21418	down	22	tachykinin receptor 1 [Source:NCBI gene (formerly Entrezgene);Acc:395677]	3224714	3239812
ENSGALG00010020728	TMEM37	7.48509	8.1408	7.84453	1.9932	3.69285	3.89208	0.00212181	-0.85082	down	7	transmembrane protein 37 [Source:HGNC Symbol;Acc:HGNC:18216]	27988767	27992349
ENSGALG00010020734	SIGIRR	1.88047	0.680568	1.5498	2.42202	2.67749	1.24681	0.0374314	1.07418	up	5	single Ig and TIR domain containing [Source:NCBI gene (formerly Entrezgene);Acc:422995]	1736214	1741059
ENSGALG00010020739	PKP3	1.32105	0.888696	0.9195	1.35797	1.4807	1.06754	0.0182211	0.767634	up	5	plakophilin 3 [Source:HGNC Symbol;Acc:HGNC:9025]	1741162	1751857
ENSGALG00010020753	SYDE2	16.8537	21.3575	14.5325	7.85219	7.04184	8.46761	1.85e-05	-0.724402	down	8	synapse defective Rho GTPase homolog 2 [Source:HGNC Symbol;Acc:HGNC:25841]	16039170	16064313
ENSGALG00010020770	B4GALNT4	42.226	24.7785	25.2592	5.78191	8.00816	6.89355	2.28e-13	-1.69437	down	5	beta-1,4-N-acetyl-galactosaminyltransferase 4 [Source:HGNC Symbol;Acc:HGNC:26315]	1753034	1771687
ENSGALG00010020771	LINGO1	4.98825	3.39656	3.54591	1.25704	0.735078	1.10043	5.32e-07	-1.29615	down	10	leucine rich repeat and Ig domain containing 1 [Source:NCBI gene (formerly Entrezgene);Acc:415344]	2761548	2864363
ENSGALG00010020798	C1QL2	4.92862	2.21661	0.981142	0.805872	0.133833	0.704745	0.0194232	-1.80936	down	7	complement C1q like 2 [Source:HGNC Symbol;Acc:HGNC:24181]	28056055	28057601
ENSGALG00010020809	PITX3	33.839	42.8821	37.7444	13.2192	15.9004	18.6332	1.28e-06	-0.817198	down	6		17571473	17589429
ENSGALG00010020811	MCOLN2	2.02718	1.23968	2.80068	0.445425	0.955264	0.450098	0.012423	-1.26693	down	8	mucolipin TRP cation channel 2 [Source:HGNC Symbol;Acc:HGNC:13357]	16117390	16137823
ENSGALG00010020813	NPY4R	0.202987	1.40713	0.666209	6.31279	1.87197	7.51652	0.00026235	3.23107	up	6	neuropeptide Y receptor Y4 [Source:NCBI gene (formerly Entrezgene);Acc:428955]	18615192	18625818
ENSGALG00010020827	PM5	20.5083	20.0538	16.8794	19.0144	19.092	25.2518	7.97e-05	0.596469	up	14		7728405	7753919
ENSGALG00010020828	CAMK2N1	4.47346	9.22327	6.99027	1.90474	2.27779	1.27622	0.00128958	-1.4699	down	21	calcium/calmodulin dependent protein kinase II inhibitor 1 [Source:HGNC Symbol;Acc:HGNC:24190]	4880090	4881304
ENSGALG00010020865	BICDL1	4.90772	5.23514	2.49499	7.90171	5.98013	4.4191	0.0067586	1.00095	up	15	BICD family like cargo adaptor 1 [Source:HGNC Symbol;Acc:HGNC:28095]	9509330	9550932
ENSGALG00010020878	XYLT1	13.3813	8.87657	8.11479	2.28756	4.01986	3.37438	1.74e-05	-1.20446	down	14	xylosyltransferase 1 [Source:HGNC Symbol;Acc:HGNC:15516]	7828927	8170277
ENSGALG00010020896	MARCO	11.6884	6.69419	6.72755	2.72814	4.15721	2.65313	0.0024624	-0.928267	down	7	macrophage receptor with collagenous structure [Source:NCBI gene (formerly Entrezgene);Acc:395488]	28099485	28129253
ENSGALG00010020903	AGMAT	0.845697	1.34104	1.05952	0.098116	0.236042	0.26916	0.00169291	-1.95994	down	21	agmatinase [Source:NCBI gene (formerly Entrezgene);Acc:373942]	4903960	4906736
ENSGALG00010020913	TMEM132B	11.0397	8.64702	6.40317	9.41723	9.76491	11.3498	0.000736706	0.672454	up	15	transmembrane protein 132B [Source:HGNC Symbol;Acc:HGNC:29397]	4283450	4466575
ENSGALG00010020928	AACS	37.4928	25.2936	30.2747	9.27585	8.86749	11.0954	9.03e-12	-1.22572	down	15	acetoacetyl-CoA synthetase [Source:NCBI gene (formerly Entrezgene);Acc:416811]	4465956	4504767
ENSGALG00010020960	CLEC19A	5.61342	9.447	18.4304	20.8838	43.8855	47.2206	3.9e-07	2.16194	up	14	C-type lectin domain containing 19A [Source:HGNC Symbol;Acc:HGNC:34522]	8426803	8432869
ENSGALG00010020986	CFAP20DC	3.36657	4.11248	3.96314	5.67986	4.64582	4.89599	3.06e-05	0.769895	up	12	CFAP20 domain containing [Source:HGNC Symbol;Acc:HGNC:24763]	12068104	12132674
ENSGALG00010020994	DHCR7	32.7582	31.3387	39.1451	10.2083	9.15978	12.0691	2.78e-13	-1.27447	down	5	7-dehydrocholesterol reductase [Source:NCBI gene (formerly Entrezgene);Acc:422982]	1854474	1861140
ENSGALG00010020998	SYT17	33.9655	29.8281	36.047	47.3378	75.6016	50.9602	6.66e-10	1.27062	up	14	synaptotagmin 17 [Source:HGNC Symbol;Acc:HGNC:24119]	8433730	8465298
ENSGALG00010021013	FAP	6.06203	5.42726	4.89724	1.33968	1.55226	1.81096	6.48e-13	-1.34839	down	7	fibroblast activation protein alpha [Source:NCBI gene (formerly Entrezgene);Acc:424186]	20698737	20738900
ENSGALG00010021026	ADGRA2	8.73015	6.84369	6.13964	2.19312	2.81121	3.91514	0.000478255	-0.845456	down	22	adhesion G protein-coupled receptor A2 [Source:HGNC Symbol;Acc:HGNC:17849]	2369317	2386734
ENSGALG00010021045	DPP4	16.6436	9.33548	17.0171	5.04417	6.9887	4.8674	0.00141769	-0.901463	down	7	dipeptidyl peptidase 4 [Source:NCBI gene (formerly Entrezgene);Acc:424187]	20761334	20855308
ENSGALG00010021052	C12H3orf14	1.98422	2.07104	1.46437	2.9972	1.79349	1.63234	0.0363682	0.676339	up	12	chromosome 3 open reading frame 14 [Source:HGNC Symbol;Acc:HGNC:25024]	13304266	13317939
ENSGALG00010021054	FEZF2	1.26004	1.84766	0.793279	0.488631	0.24894	0.175192	0.00810883	-1.60679	down	12	FEZ family zinc finger 2 [Source:HGNC Symbol;Acc:HGNC:13506]	13324082	13327231
ENSGALG00010021055	IRAG1	4.64636	5.08643	3.72668	1.64712	1.77635	2.60383	0.00438402	-0.711558	down	5	inositol 1,4,5-triphosphate receptor associated 1 [Source:HGNC Symbol;Acc:HGNC:7237]	8521803	8559278
ENSGALG00010021064	LYVE1	1.65608	2.07025	1.65181	0.498267	0.396888	0.572641	0.00131815	-1.36779	down	5	lymphatic vessel endothelial hyaluronan receptor 1 [Source:NCBI gene (formerly Entrezgene);Acc:423038]	8560829	8573459
ENSGALG00010021067	SLC4A10	8.25156	5.11207	3.8457	9.34145	8.7709	4.99802	0.000533078	1.00184	up	7	solute carrier family 4 member 10 [Source:HGNC Symbol;Acc:HGNC:13811]	20802111	20956534
ENSGALG00010021081	KCNH6	4.91109	6.92721	6.49569	11.1871	8.29372	8.70605	1.1e-07	1.08003	up	27	potassium voltage-gated channel subfamily H member 6 [Source:NCBI gene (formerly Entrezgene);Acc:414871]	2324168	2352336
ENSGALG00010021083	SCD	24.487	11.7567	10.3842	1.93779	3.27756	3.62498	1.15e-08	-1.95266	down	6	stearoyl-CoA desaturase [Source:NCBI gene (formerly Entrezgene);Acc:395706]	18253957	18272704
ENSGALG00010021090	ADM	21.1497	23.6438	18.5817	4.54909	2.36924	6.19525	1.32e-05	-1.81547	down	5	adrenomedullin [Source:HGNC Symbol;Acc:HGNC:259]	8654784	8655750
ENSGALG00010021094	ADM	21.8299	24.0345	10.918	3.46886	3.31926	6.15536	0.000244467	-1.67346	down	5		8655517	8656667
ENSGALG00010021113	SYP	32.1125	61.0992	28.9102	49.1046	33.9435	54.0807	0.027131	0.629738	up	12	synaptophysin [Source:NCBI gene (formerly Entrezgene);Acc:396359]	13589413	13674926
ENSGALG00010021115	ALPL	18.443	16.9926	17.6176	3.34303	9.65564	8.99839	0.0134	-0.833064	down	21	alkaline phosphatase, liver/bone/kidney [Source:NCBI gene (formerly Entrezgene);Acc:396317]	6585126	6593144
ENSGALG00010021127	SWAP70	20.3249	25.4053	15.6321	7.48621	9.74042	10.4991	0.000628035	-0.697252	down	5	switching B cell complex subunit SWAP70 [Source:NCBI gene (formerly Entrezgene);Acc:423044]	8948081	8982058
ENSGALG00010021133	MYO10L	3.34918	3.25449	3.87596	1.35275	1.70947	1.79001	0.000743817	-0.669831	down	7		21553506	21619911
ENSGALG00010021135	CLK3	18.237	17.9646	19.8974	8.71659	9.23407	6.56936	0.000146995	-0.745913	down	10	CDC like kinase 3 [Source:NCBI gene (formerly Entrezgene);Acc:415295]	2494598	2509318
ENSGALG00010021142	WNT6	5.52402	1.25133	3.55654	0.298332	0.459081	0.496975	2.15e-05	-2.59648	down	7	Wnt family member 6 [Source:HGNC Symbol;Acc:HGNC:12785]	22026370	22035655
ENSGALG00010021165	PTRF	37.3085	38.9931	28.5626	11.8606	16.3847	19.5054	0.000240365	-0.700607	down	27	polymerase I and transcript release factor [Source:NCBI gene (formerly Entrezgene);Acc:396006]	4911093	4928429
ENSGALG00010021166	NEURL1	35.5518	31.7534	29.3693	34.767	33.4757	38.546	3.26e-07	0.593969	up	6	neuralized E3 ubiquitin protein ligase 1 [Source:NCBI gene (formerly Entrezgene);Acc:423875]	24452148	24586479
ENSGALG00010021173	KLF15	8.47098	8.53121	10.0714	1.38384	2.66373	3.44453	6.5e-06	-1.41884	down	12	Kruppel like factor 15 [Source:HGNC Symbol;Acc:HGNC:14536]	10806952	10833065
ENSGALG00010021192	NTL	7.77518	5.32226	10.9054	2.57166	3.01153	2.84726	0.000298784	-1.07236	down	6		16676809	16691757
ENSGALG00010021222	NTN4L	11.0521	7.44995	5.18986	1.46244	2.09623	2.24846	1.22e-07	-1.602	down	12		10899693	10943197
ENSGALG00010021231	STN1	8.24276	9.03631	5.46907	1.67345	1.79189	5.75934	0.0370864	-0.925749	down	6	STN1 subunit of CST complex [Source:HGNC Symbol;Acc:HGNC:26200]	24833556	24872019
ENSGALG00010021262	MDGA1	0.759141	0.731175	0.677307	0.194703	0.148207	0.241796	0.00283427	-1.38909	down	3	MAM domain containing glycosylphosphatidylinositol anchor 1 [Source:NCBI gene (formerly Entrezgene);Acc:421431]	29485324	29754567
ENSGALG00010021301	SMURF1	9.71042	18.3657	4.98775	4.95512	3.6628	4.93197	0.0298287	-0.82349	down	14	SMAD specific E3 ubiquitin protein ligase 1 [Source:HGNC Symbol;Acc:HGNC:16807]	4274643	4316871
ENSGALG00010021307	MAP3K9	2.76064	2.97224	1.74173	3.07186	2.13674	3.14207	0.0350597	0.612095	up	5	mitogen-activated protein kinase kinase kinase 9 [Source:HGNC Symbol;Acc:HGNC:6861]	26821574	26865808
ENSGALG00010021329	PSMC3IP	7.37161	4.68172	5.4771	2.08689	1.98964	2.66758	0.00178537	-0.9144	down	27	PSMC3 interacting protein [Source:HGNC Symbol;Acc:HGNC:17928]	4969472	4972844
ENSGALG00010021332	OIT3	5.40559	4.48009	6.06344	1.74797	2.21953	1.80603	0.000132002	-0.974233	down	6	oncoprotein induced transcript 3 [Source:HGNC Symbol;Acc:HGNC:29953]	11950783	11974092
ENSGALG00010021360	PTPRN	43.2236	40.6722	45.4055	60.6478	93.0835	95.3053	1.99e-14	1.38561	up	7	protein tyrosine phosphatase receptor type N [Source:HGNC Symbol;Acc:HGNC:9676]	21808144	21817177
ENSGALG00010021390	GSTO2	9.92908	14.4554	12.9411	14.7634	15.6501	19.4534	9.53e-05	0.859355	up	6	glutathione S-transferase omega 2 [Source:NCBI gene (formerly Entrezgene);Acc:423881]	25029450	25038266
ENSGALG00010021391	TUBA4AL	5.4173	5.19492	8.13344	10.0651	8.41258	4.90324	0.0304656	0.763646	up	7		21825641	21827623
ENSGALG00010021420	PLXNB3	10.5755	11.923	8.48076	13.379	11.2407	10.8583	6.36e-05	0.649578	up	12	plexin B3 [Source:NCBI gene (formerly Entrezgene);Acc:100859325]	11467820	11526085
ENSGALG00010021459	ARHGEF16	2.88675	2.26053	2.179	1.12157	0.596563	0.913846	0.00343994	-0.989138	down	21	Rho guanine nucleotide exchange factor 16 [Source:HGNC Symbol;Acc:HGNC:15515]	1020082	1028911
ENSGALG00010021478	SLC13A3	15.2793	11.2436	7.89036	3.59912	4.00293	3.00186	2.25e-06	-1.21873	down	20	solute carrier family 13 member 3 [Source:HGNC Symbol;Acc:HGNC:14430]	5893903	5928588
ENSGALG00010021490	ACACB	0.213895	0.214203	0.475698	0.55217	0.828603	0.338497	0.00995148	1.35725	up	15	acetyl-CoA carboxylase beta [Source:HGNC Symbol;Acc:HGNC:85]	6670276	6690660
ENSGALG00010021494	SLC2A10	7.44487	4.10752	6.2086	1.7552	1.49339	1.68516	3.91e-05	-1.39204	down	20	solute carrier family 2 member 10 [Source:HGNC Symbol;Acc:HGNC:13444]	5931192	5934898
ENSGALG00010021503	KCNS1	2.5894	4.33925	2.23492	0.16717	0.49369	0.139542	3.56e-09	-3.04991	down	20	potassium voltage-gated channel modifier subfamily S member 1 [Source:HGNC Symbol;Acc:HGNC:6300]	5518442	5527252
ENSGALG00010021526	KCNJ12	0.993705	0.381545	0.553416	0.213268	0.291135	0.152553	0.0128425	-1.06294	down	14	Potassium inwardly rectifying channel subfamily J member 12 [Source:NCBI gene (formerly Entrezgene);Acc:427662]	4422294	4485051
ENSGALG00010021532	DPP10	45.4542	49.7489	40.3146	60.9775	39.9397	53.5286	0.000305298	0.639503	up	7	dipeptidyl peptidase like 10 [Source:HGNC Symbol;Acc:HGNC:20823]	28806076	29153305
ENSGALG00010021572	MYL9	22.5368	30.6037	19.0845	5.81527	7.70662	12.0156	0.000441372	-1.05538	down	20	myosin, light chain 9, regulatory [Source:NCBI gene (formerly Entrezgene);Acc:396215]	795086	801859
ENSGALG00010021584	OVCH2	4.00859	1.78883	9.32573	0.289561	0.076706	0.074561	7.46e-12	-4.53983	down	5	ovochymase 2 [Source:HGNC Symbol;Acc:HGNC:29970]	7089522	7106727
ENSGALG00010021638	SRC	10.3161	11.466	10.9443	10.5938	12.3105	13.7395	2.12e-05	0.612469	up	20	SRC proto-onco, non-receptor tyrosine kinase [Source:NCBI gene (formerly Entrezgene);Acc:396442]	5415448	5426615
ENSGALG00010021639	SCG5	106.425	148.462	108.246	126.356	163.566	194.281	3.87e-07	0.736655	up	5	secretogranin V [Source:NCBI gene (formerly Entrezgene);Acc:769742]	30081676	30109816
ENSGALG00010021640	PLEKHG3	14.1631	5.29304	10.5581	3.30659	5.31199	4.29654	0.0294303	-0.770244	down	5	pleckstrin homology and RhoGEF domain containing G3 [Source:HGNC Symbol;Acc:HGNC:20364]	553991	561361
ENSGALG00010021685	DBNDD2	25.3086	24.9554	22.9607	40.5238	54.3045	42.7264	1.43e-17	1.35632	up	20	dysbindin domain containing 2 [Source:HGNC Symbol;Acc:HGNC:15881]	5444715	5447712
ENSGALG00010021697	PIANP	12.5967	17.8172	11.8819	17.1523	17.9798	20.7911	2.21e-06	0.851229	up	1	PILR alpha associated neural protein [Source:HGNC Symbol;Acc:HGNC:25338]	77084084	77094659
ENSGALG00010021706	LOC419429	6.13734	4.14663	4.16002	6.54277	5.53662	5.29648	0.00127956	0.7122	up	21		2671575	2699709
ENSGALG00010021710	KEL	0.097739	0.259173	0.370646	0.455678	1.00389	0.262417	0.0207431	1.67583	up	1		77821770	77846997
ENSGALG00010021721	TP53I11	125.64	119.691	227.319	27.2483	28.5516	37.2914	3.19e-13	-1.91366	down	5	tumor protein p53 inducible protein 11 [Source:NCBI gene (formerly Entrezgene);Acc:426399]	21713649	21733073
ENSGALG00010021725	SH2D6	3.63165	2.6795	2.26012	1.23804	0.822168	0.49773	0.0103349	-1.11619	down	6	SH2 domain containing 6 [Source:NCBI gene (formerly Entrezgene);Acc:395733]	21885597	21981897
ENSGALG00010021729	RBPJL	5.22608	6.93996	4.7842	0.485771	1.35681	2.01483	0.000342536	-1.69522	down	20	recombination signal binding protein for immunoglobulin kappa J region like [Source:HGNC Symbol;Acc:HGNC:13761]	5490403	5503706
ENSGALG00010021731	SRM	30.5385	22.7771	38.0502	69.9939	71.0622	33.1737	1.13e-05	1.37727	up	21	spermidine synthase [Source:HGNC Symbol;Acc:HGNC:11296]	4107690	4112963
ENSGALG00010021740	PDLIM1	26.0815	12.9397	20.7921	6.42557	8.21321	8.36784	0.001194	-0.869603	down	6	PDZ and LIM domain 1 [Source:HGNC Symbol;Acc:HGNC:2067]	17212547	17251194
ENSGALG00010021743	SYT13	3.36602	4.02322	2.83433	9.30284	7.01956	7.57899	5.64e-19	1.67766	up	5	synaptotagmin 13 [Source:NCBI gene (formerly Entrezgene);Acc:423175]	21850911	21868948
ENSGALG00010021754	SLC17A9	7.094	1.58543	8.84964	0.794075	2.04283	0.942487	0.00181503	-1.8776	down	20	solute carrier family 17 member 9 [Source:NCBI gene (formerly Entrezgene);Acc:419236]	8784450	8799509
ENSGALG00010021761	MAFB	5.42551	5.24214	6.36508	2.06919	3.45543	1.68831	0.00914999	-0.795605	down	20	MAF bZIP transcription factor B [Source:NCBI gene (formerly Entrezgene);Acc:419173]	5032142	5035974
ENSGALG00010021773	LOC423822	0.050636	0.020053	0.011483	0.579533	0.103773	0.021191	0.00362532	2.96394	up	6		22144201	22276087
ENSGALG00010021779	UNC13C	1.78618	1.9407	1.25159	0.337372	0.527958	0.450047	5.29e-06	-1.34966	down	10	unc-13 homolog C [Source:HGNC Symbol;Acc:HGNC:23149]	8165343	8330634
ENSGALG00010021782	ADAM11	4.0705	2.3468	1.7182	15.5149	36.0406	15.1898	7.66e-20	3.48778	up	27	ADAM metallopeptidase domain 11 [Source:HGNC Symbol;Acc:HGNC:189]	872753	883480
ENSGALG00010021784	ANGPTL7	2.73624	0.387445	12.0942	0.640455	0.424058	0.981324	0.0390441	-2.48448	down	21	angiopoietin like 7 [Source:HGNC Symbol;Acc:HGNC:24078]	4165515	4171425
ENSGALG00010021792	KLHDC8B	5.07929	3.81835	5.5639	1.97033	1.63431	1.81349	0.00119429	-0.967366	down	12	kelch domain containing 8B [Source:NCBI gene (formerly Entrezgene);Acc:416054]	11710292	11715818
ENSGALG00010021803	TLL2	20.2801	29.5978	10.7257	6.55247	5.68463	9.13194	0.000799513	-1.05434	down	6	tolloid like 2 [Source:HGNC Symbol;Acc:HGNC:11844]	17356184	17437516
ENSGALG00010021832	LOC112555081	6.76078	7.00397	8.06364	2.22174	2.4921	3.54453	0.019836	-0.961447	down	10		184528	187165
ENSGALG00010021870	LOC101747373	34.033	19.2453	23.2157	4.23377	14.5483	13.7906	0.0437565	-0.797153	down	10		500976	508291
ENSGALG00010021924	NRN1L	5.18955	7.26019	2.75458	2.21699	1.18843	2.04985	0.0267008	-1.09791	down	11		972214	974023
ENSGALG00010021935	CETP	0.120359	0.147532	0.063484	2.89864	1.43168	5.98528	3.08e-18	5.31093	up	11	cholesteryl ester transfer protein [Source:NCBI gene (formerly Entrezgene);Acc:415645]	604168	609983
ENSGALG00010021953	PITPNM1	19.5544	9.08804	21.9149	4.87614	6.34993	8.60901	0.0059533	-0.917529	down	5	phosphatidylinositol transfer protein membrane associated 1 [Source:HGNC Symbol;Acc:HGNC:9003]	609432	618044
ENSGALG00010021994	LOC428967	8.31794	4.64673	5.14262	2.4832	2.37284	2.77139	0.00257357	-0.805514	down	6		22732015	22777819
ENSGALG00010022028	FGD5	9.24831	8.32591	7.40692	2.93514	4.55893	3.85097	0.000475685	-0.683851	down	12	FYVE, RhoGEF and PH domain containing 5 [Source:HGNC Symbol;Acc:HGNC:19117]	19967967	20057160
ENSGALG00010022049	EPHX3	14.8074	12.4315	14.2167	4.06047	7.95596	8.31765	0.0381541	-0.588844	down	8	epoxide hydrolase 4 [Source:HGNC Symbol;Acc:HGNC:23758]	14007923	14024500
ENSGALG00010022054	VWA5A1	1.77192	2.04105	2.40754	2.72549	3.59171	1.61635	0.0248109	0.79671	up	27		100087	109848
ENSGALG00010022066	DAD1	94.9496	90.1049	121.276	102.696	124.89	128.589	0.00020976	0.656133	up	27	defender against cell death 1 [Source:NCBI gene (formerly Entrezgene);Acc:395343]	112040	114902
ENSGALG00010022071	ACTA2	13.1482	40.3455	8.11663	1.81346	2.42233	2.25226	1.04e-10	-3.09409	down	6	actin, alpha 2, smooth muscle, aorta [Source:NCBI gene (formerly Entrezgene);Acc:423787]	19993999	20019750
ENSGALG00010022072	SMTN	6.49575	5.44115	6.63302	3.12106	2.8399	2.66557	0.000452075	-0.706001	down	15	smoothelin [Source:HGNC Symbol;Acc:HGNC:11126]	9976862	9996305
ENSGALG00010022079	ABI2	14.6378	13.0848	8.50231	15.9263	13.2983	14.3601	0.000895906	0.736793	up	7	abl interactor 2 [Source:HGNC Symbol;Acc:HGNC:24011]	13197839	13268094
ENSGALG00010022081	FAS	6.01485	5.84533	7.41373	1.85779	3.25242	2.33626	0.00279603	-0.93326	down	6	Fas cell surface death receptor [Source:NCBI gene (formerly Entrezgene);Acc:395274]	20018495	20030803
ENSGALG00010022100	ENTPD1	6.81323	2.62813	3.0015	1.24063	1.39127	1.77937	0.0101385	-0.978347	down	6	ectonucleoside triphosphate diphosphohydrolase 1 [Source:NCBI gene (formerly Entrezgene);Acc:423826]	22780072	22827546
ENSGALG00010022104	EXOC3L1	9.85955	3.83123	10.2549	3.42071	4.33123	2.86522	0.0481545	-0.734152	down	11	exocyst complex component 3 like 1 [Source:HGNC Symbol;Acc:HGNC:27540]	1006309	1015214
ENSGALG00010022120	FOXL3	0.649968	0.536146	0.522748	0.078052	0.115505	0.037203	0.000460264	-2.33626	down	14	forkhead box L3 [Source:HGNC Symbol;Acc:HGNC:54201]	1813242	1817268
ENSGALG00010022134	CH25H	1.88477	2.28462	1.87339	0.674631	0.568846	1.17995	5.22e-05	-1.36428	down	6	cholesterol 25-hydroxylase [Source:NCBI gene (formerly Entrezgene);Acc:423788]	20092155	20097059
ENSGALG00010022135	CHST1	2.99872	5.47707	0.081813	0.323348	0.040973	0.159877	0.0135484	-3.44624	down	5	carbohydrate sulfotransferase 1 [Source:HGNC Symbol;Acc:HGNC:1969]	23518537	23534033
ENSGALG00010022138	SPAG17	3.2024	3.72585	2.09715	4.55852	5.30469	4.05773	3.94e-06	1.0804	up	1	sperm associated antigen 17 [Source:HGNC Symbol;Acc:HGNC:26620]	79061263	79153089
ENSGALG00010022145	P2RX2	7.48851	6.49776	10.4022	1.91632	4.43638	3.98886	0.0314162	-0.805867	down	15	purinergic receptor P2X 2 [Source:HGNC Symbol;Acc:HGNC:15459]	10008315	10012275
ENSGALG00010022154	CPN1	6.50733	4.73226	8.08491	0.596138	0.753997	1.41942	3.14e-09	-2.38919	down	6	carboxypeptidase N subunit 1 [Source:NCBI gene (formerly Entrezgene);Acc:769143]	22829710	22836441
ENSGALG00010022215	ACVRL1	15.6714	13.5278	14.4209	4.72287	7.79322	6.27945	0.00285468	-0.755308	down	34		183992	197151
ENSGALG00010022220	PPP1R14D	2.63116	4.2751	2.64162	0.667207	0.864801	2.03565	0.038427	-1.06028	down	5	protein phosphatase 1 regulatory inhibitor subunit 14D [Source:HGNC Symbol;Acc:HGNC:14953]	23757933	23769199
ENSGALG00010022231	ZNF503	14.26	12.2594	13.8398	5.3995	6.33176	7.56348	0.000616599	-0.622521	down	6	zinc finger protein 503 [Source:HGNC Symbol;Acc:HGNC:23589]	15347568	15351166
ENSGALG00010022233	FAM46C	35.6933	24.3581	23.012	9.24618	6.92246	11.9791	3.84e-07	-1.00536	down	1	family with sequence similarity 46 member C [Source:NCBI gene (formerly Entrezgene);Acc:426544]	79176056	79226640
ENSGALG00010022248	FIGNL2	1.34737	1.30909	1.43867	0.312361	0.656363	0.488762	0.0158696	-0.748978	down	34	fidgetin like 2 [Source:HGNC Symbol;Acc:HGNC:13287]	205317	232686
ENSGALG00010022311	DLL4	5.71352	6.72387	5.76611	1.80754	2.27826	2.30399	8.3e-09	-1.06369	down	5	delta like canonical Notch ligand 4 [Source:HGNC Symbol;Acc:HGNC:2910]	23929383	23940395
ENSGALG00010022333	AOC3	1.21	3.71368	2.27334	0.42873	0.775033	1.13752	0.0238041	-1.17916	down	27		5076136	5079977
ENSGALG00010022334	PDE1A	2.93203	3.52858	2.65353	0.602308	1.13547	0.849031	1.72e-11	-1.55637	down	7	phosphodiesterase 1A [Source:HGNC Symbol;Acc:HGNC:8774]	13511247	13713078
ENSGALG00010022373	AK5	17.0779	15.0716	22.2507	52.0039	65.7545	30.7557	1.76e-11	1.89363	up	8	adenylate kinase 5 [Source:HGNC Symbol;Acc:HGNC:365]	18768919	18855360
ENSGALG00010022412	CHAC1	0.424032	1.50006	1.19405	5.0402	3.59374	1.50119	0.000223112	2.14815	up	5	ChaC glutathione specific gamma-glutamylcyclotransferase 1 [Source:NCBI gene (formerly Entrezgene);Acc:423209]	23962600	23964677
ENSGALG00010022421	CMKLR1	2.33815	2.10025	0.921132	0.303323	0.356975	0.507651	5.98e-05	-1.4273	down	15	chemerin chemokine-like receptor 1 [Source:NCBI gene (formerly Entrezgene);Acc:425507]	6489651	6511998
ENSGALG00010022436	AFAP1L2	9.64199	7.50193	8.37146	2.2822	2.38425	3.91875	4.59e-06	-1.12851	down	6	actin filament associated protein 1 like 2 [Source:HGNC Symbol;Acc:HGNC:25901]	28541233	28596680
ENSGALG00010022482	PRTG	3.89999	3.01569	3.76768	0.25537	0.341303	0.2832	4.69e-44	-3.14185	down	10	protogenin [Source:NCBI gene (formerly Entrezgene);Acc:415407]	7851474	7939383
ENSGALG00010022483	TOP2A	0.949856	1.11839	1.41746	1.44419	2.89362	1.94782	9.09e-05	1.28445	up	27	topoisomerase (DNA) II alpha [Source:NCBI gene (formerly Entrezgene);Acc:395570]	4414573	4432310
ENSGALG00010022489	NUSAP1	0.166468	0.398693	0.873297	0.916738	1.47163	1.4148	0.00425023	1.83692	up	5	nucleolar and spindle associated protein 1 [Source:NCBI gene (formerly Entrezgene);Acc:423213]	24091242	24105409
ENSGALG00010022497	CORO1C	30.5428	36.1029	42.2862	18.2245	20.1796	19.5868	0.0028843	-0.596204	down	15	coronin 1C [Source:NCBI gene (formerly Entrezgene);Acc:416893]	6533527	6589529
ENSGALG00010022511	IGFBP4	39.4094	31.5265	32.7401	15.4089	13.7286	12.8849	1.66e-07	-0.85321	down	27	insulin like growth factor binding protein 4 [Source:NCBI gene (formerly Entrezgene);Acc:374271]	4441053	4446307
ENSGALG00010022524	SOX18	19.9551	12.8062	16.5498	4.04481	6.35215	8.05018	0.000993157	-0.977913	down	20	SRY-box 18 [Source:NCBI gene (formerly Entrezgene);Acc:374200]	9722904	9726321
ENSGALG00010022533	TMEM119	4.99413	4.87475	6.09375	2.31579	2.46861	2.76398	0.00623338	-0.639142	down	15	transmembrane protein 119 [Source:HGNC Symbol;Acc:HGNC:27884]	6540858	6544229
ENSGALG00010022534	CFAP57	1.68026	2.84383	2.1748	2.82845	2.2825	2.9038	0.00921514	0.704342	up	8	cilia and flagella associated protein 57 [Source:HGNC Symbol;Acc:HGNC:26485]	19308585	19330873
ENSGALG00010022541	ITPKA	2.85357	2.33932	3.08607	3.38612	3.10886	3.48624	0.00022593	0.712449	up	5	inositol-trisphosphate 3-kinase A [Source:NCBI gene (formerly Entrezgene);Acc:395694]	24191313	24229171
ENSGALG00010022554	SCG3	240.549	267.308	244.318	307.953	579.657	523.827	1.48e-10	1.35019	up	10	secretogranin III [Source:NCBI gene (formerly Entrezgene);Acc:415424]	9119501	9150003
ENSGALG00010022569	KIAA1549L	15.1321	10.7263	6.06663	12.394	10.2556	12.7337	0.0289527	0.603319	up	5	KIAA1549 like [Source:HGNC Symbol;Acc:HGNC:24836]	6438178	6547078
ENSGALG00010022572	LTK	0.517544	0.426122	0.27894	0.095745	0.179389	0.141493	0.0345314	-1.10278	down	5		24232473	24370549
ENSGALG00010022583	FKBP11	21.7899	15.4265	22.7158	21.1602	25.4988	34.6149	1.92e-06	1.07044	up	34	FKBP prolyl isomerase 11 [Source:HGNC Symbol;Acc:HGNC:18624]	29651	33245
ENSGALG00010022616	GLDN	0.86041	1.60332	1.9464	0.073102	0	0.056933	1.97e-08	-4.5605	down	10	gliomedin [Source:HGNC Symbol;Acc:HGNC:29514]	9270932	9287041
ENSGALG00010022628	SVOP	5.69474	5.66904	5.12966	5.48981	6.33964	6.46602	0.000101981	0.594028	up	15	SV2 related protein [Source:HGNC Symbol;Acc:HGNC:25417]	6628127	6649693
ENSGALG00010022690	AICDA	0.364292	0.880749	1.32603	0.192821	0.279965	0.203453	0.0259527	-1.48273	down	1	activation induced cytidine deaminase [Source:NCBI gene (formerly Entrezgene);Acc:418257]	75917284	75923021
ENSGALG00010022745	PAPSS2	5.93855	4.84072	5.42395	1.98118	2.33209	2.20244	2.28e-05	-0.824949	down	6	3'-phosphoadenosine 5'-phosphosulfate synthase 2 [Source:HGNC Symbol;Acc:HGNC:8604]	10327137	10360527
ENSGALG00010022769	FXYD6	15.2426	21.7517	11.9003	7.69527	6.09202	8.41129	0.00781794	-0.682887	down	24	FXYD domain containing ion transport regulator 6 [Source:NCBI gene (formerly Entrezgene);Acc:770406]	5434801	5442728
ENSGALG00010022776	CDH4	6.42781	9.26904	4.55483	15.4465	12.7236	14.5057	7.79e-11	1.51757	up	20	cadherin 4 [Source:NCBI gene (formerly Entrezgene);Acc:419222]	7452500	7995775
ENSGALG00010022789	LOC428824	0.651326	0.532768	0.250261	0.023597	0	0.142311	0.0177692	-2.67238	down	5		1581158	1596060
ENSGALG00010022797	EFHD1	19.56	19.3087	21.5969	6.92336	7.51215	7.51445	5.76e-13	-1.01704	down	9	EF-hand domain family member D1 [Source:NCBI gene (formerly Entrezgene);Acc:424741]	586158	601586
ENSGALG00010022828	PRKG1	7.42254	6.99125	4.29964	2.13357	1.96266	2.15051	2.85e-05	-1.10045	down	6	protein kinase cGMP-dependent 1 [Source:HGNC Symbol;Acc:HGNC:9414]	10565072	10956057
ENSGALG00010022837	ITGB3	2.44699	2.39798	3.60026	0.680171	0.265677	1.25567	0.00384172	-1.49376	down	27	integrin subunit beta 3 [Source:NCBI gene (formerly Entrezgene);Acc:374209]	1955839	1973158
ENSGALG00010022848	SGIP1	3.47511	4.07772	3.59584	6.95847	5.44592	3.81633	9.24e-05	0.979019	up	8	SH3GL interacting endocytic adaptor 1 [Source:HGNC Symbol;Acc:HGNC:25412]	28216072	28250025
ENSGALG00010022850	ULK1	13.4993	14.897	9.64021	10.7042	17.2112	15.4139	0.0028537	0.637802	up	15	unc-51 like autophagy activating kinase 1 [Source:HGNC Symbol;Acc:HGNC:12558]	2652056	2724190
ENSGALG00010022860	MOB3C	3.54929	4.37077	4.76341	1.36675	1.39559	1.29264	1.26e-05	-1.19517	down	8	MOB kinase activator 3C [Source:HGNC Symbol;Acc:HGNC:29800]	21516087	21530586
ENSGALG00010022864	CSTPP1	18.3479	20.1939	15.2086	23.3639	18.6319	22.4637	4.77e-05	0.672305	up	5	centriolar satellite-associated tubulin polyglutamylase complex regulator 1 [Source:HGNC Symbol;Acc:HGNC:28720]	22736901	22825789
ENSGALG00010022875	SPON1	12.5145	8.5565	3.50813	2.58532	0.51731	1.04054	0.00889814	-2.09329	down	5	spondin 1 [Source:NCBI gene (formerly Entrezgene);Acc:395657]	6033473	6219847
ENSGALG00010022891	NTM	5.62025	6.02332	4.60947	1.87252	1.44257	2.80709	0.00172394	-0.957618	down	24	neurotrimin [Source:NCBI gene (formerly Entrezgene);Acc:395450]	1865248	2164102
ENSGALG00010022900	MMP17	9.3322	5.50155	9.23758	1.56795	2.88761	2.62766	2.36e-05	-1.30646	down	15	matrix metallopeptidase 17 [Source:HGNC Symbol;Acc:HGNC:7163]	2741010	2780654
ENSGALG00010022911	SMPD3	22.0511	21.9841	13.2801	54.3318	45.6443	48.4443	1.16e-20	1.82596	up	11	sphingomyelin phosphodiesterase 3 [Source:HGNC Symbol;Acc:HGNC:14240]	132292	239942
ENSGALG00010022929	LRP4	34.382	30.4415	21.5613	40.2866	39.3361	27.1163	0.000379731	0.760431	up	5	LDL receptor related protein 4 [Source:HGNC Symbol;Acc:HGNC:6696]	22840842	22918812
ENSGALG00010022932	OPCML	19.8406	17.138	30.5422	8.93693	12.1739	10.097	0.00699121	-0.680465	down	24	opioid binding protein/cell adhesion molecule like [Source:NCBI gene (formerly Entrezgene);Acc:395422]	2168164	2423188
ENSGALG00010022937	BLOC1S1	20.4247	21.3625	28.1577	18.2506	31.5688	33.0408	0.013485	0.678553	up	34	biogenesis of lysosomal organelles complex 1 subunit 1 [Source:HGNC Symbol;Acc:HGNC:4200]	1817120	1818704
ENSGALG00010022950	ITGA7	1.8868	1.96281	3.28051	0.428814	0.793278	0.653365	7.87e-05	-1.47076	down	34	integrin subunit alpha 7 [Source:HGNC Symbol;Acc:HGNC:6143]	1821137	1835159
ENSGALG00010022991	TAL1	3.14952	3.305	4.2539	0.921432	0.907421	0.865614	2.97e-08	-1.47853	down	8	TAL bHLH transcription factor 1, erythroid differentiation factor [Source:NCBI gene (formerly Entrezgene);Acc:396298]	21597196	21605603
ENSGALG00010023017	BUB1B	0.058883	0.490277	0.577989	0.554343	1.43537	0.98922	0.0139979	1.81818	up	5	BUB1 mitotic checkpoint serine/threonine kinase B [Source:NCBI gene (formerly Entrezgene);Acc:378922]	782830	807151
ENSGALG00010023052	RAD54L	3.36754	3.67617	4.3474	1.20781	2.36811	1.31992	0.0124615	-0.776714	down	8	RAD54-like (S. cerevisiae) [Source:NCBI gene (formerly Entrezgene);Acc:424611]	21259049	21279424
ENSGALG00010023060	ALDH1A2	2.85263	1.7677	1.58024	0.433614	0.63556	0.345084	2.96e-05	-1.67343	down	10	aldehyde dehydrogenase 1 family member A2 [Source:NCBI gene (formerly Entrezgene);Acc:395844]	7125883	7182579
ENSGALG00010023078	TAGLN	15.6522	40.9344	13.4258	2.51135	7.25455	8.82468	0.0312724	-1.46437	down	24	transgelin [Source:NCBI gene (formerly Entrezgene);Acc:396490]	5262058	5265716
ENSGALG00010023120	CHRM4	4.37565	3.08093	3.86675	1.145	0.655874	1.3642	3.93e-05	-1.40174	down	5	cholinergic receptor muscarinic 4 [Source:NCBI gene (formerly Entrezgene);Acc:423195]	23168892	23180356
ENSGALG00010023136	MDK	115.512	61.528	77.44	17.1195	31.5272	37.3888	0.000198298	-1.12764	down	5	midkine (neurite growth-promoting factor 2) [Source:NCBI gene (formerly Entrezgene);Acc:423196]	23180341	23182988
ENSGALG00010023155	CCDC113	2.46151	2.52146	2.69582	0.572873	1.10804	0.928927	0.000164469	-1.13012	down	11	coiled-coil domain containing 113 [Source:HGNC Symbol;Acc:HGNC:25002]	384887	391699
ENSGALG00010023157	STOX1	8.71162	7.59912	5.69959	2.32481	3.31535	3.3862	0.000475563	-0.801078	down	6	storkhead box 1 [Source:HGNC Symbol;Acc:HGNC:23508]	11520190	11535119
ENSGALG00010023167	GPD1	1.1116	2.29501	1.69473	0.335347	0.166561	0.559605	0.00108989	-1.82159	down	34	glycerol-3-phosphate dehydrogenase 1 [Source:NCBI gene (formerly Entrezgene);Acc:426881]	453320	458081
ENSGALG00010023168	SPHKAP	1.42734	1.12452	1.04848	2.20024	1.27792	2.35255	0.000101717	1.14226	up	9	SPHK1 interactor, AKAP domain containing [Source:NCBI gene (formerly Entrezgene);Acc:424789]	9237468	9304720
ENSGALG00010023180	EEF1A2	207.461	231.772	184.402	256.301	214.254	237.089	5.03e-07	0.632558	up	20	eukaryotic translation elongation factor 1 alpha 2 [Source:NCBI gene (formerly Entrezgene);Acc:419244]	9343587	9356747
ENSGALG00010023193	PPDPF	127.639	115.385	114.651	40.0545	56.7146	62.9694	2.5e-05	-0.71923	down	20	pancreatic progenitor cell differentiation and proliferation factor [Source:NCBI gene (formerly Entrezgene);Acc:419245]	9362476	9366111
ENSGALG00010023194	MRC2	15.0973	9.19868	10.7247	2.76	3.38185	4.29835	2.93e-08	-1.30388	down	27	mannose receptor C type 2 [Source:HGNC Symbol;Acc:HGNC:16875]	2056231	2080484
ENSGALG00010023231	ASIC1	2.19732	2.71368	1.33344	2.41244	2.51678	2.56943	0.0141127	0.713177	up	34	acid sensing ion channel subunit 1 [Source:NCBI gene (formerly Entrezgene);Acc:426883]	469266	495091
ENSGALG00010023237	GAD1	0.456817	1.10445	0.753436	0.126144	0.25572	0	0.0388871	-2.128	down	7	glutamate decarboxylase 1 [Source:NCBI gene (formerly Entrezgene);Acc:395743]	17813310	17848623
ENSGALG00010023238	NUCB2	88.7523	77.4423	81.077	113.186	101.839	121.582	2.12e-14	0.87905	up	5	nucleobindin 2 [Source:NCBI gene (formerly Entrezgene);Acc:423071]	11435177	11464036
ENSGALG00010023250	FZD10	3.98487	3.30825	3.60799	1.63175	1.39397	1.61507	0.00277043	-0.783048	down	15	frizzled class receptor 10 [Source:NCBI gene (formerly Entrezgene);Acc:373885]	3407744	3442339
ENSGALG00010023254	MYO3B	2.80488	3.28726	3.49009	6.15415	7.00589	3.34421	2.72e-05	1.23012	up	7	myosin IIIB [Source:HGNC Symbol;Acc:HGNC:15576]	17894476	18089441
ENSGALG00010023287	RGS19	3.94144	3.51231	4.40507	1.55339	2.142	1.52561	0.00957598	-0.738567	down	20	regulator of G-protein signaling 19 [Source:NCBI gene (formerly Entrezgene);Acc:374070]	9678153	9691629
ENSGALG00010023309	PIK3R3	21.9358	25.0568	11.2867	29.5613	19.1487	23.6016	0.00530381	0.781162	up	8	phosphoinositide-3-kinase regulatory subunit 3 [Source:HGNC Symbol;Acc:HGNC:8981]	21121583	21174625
ENSGALG00010023317	RAPGEF3	10.2718	9.9719	10.0956	3.63002	5.41687	5.23941	0.000814377	-0.662028	down	34	Rap guanine nucleotide exchange factor 3 [Source:HGNC Symbol;Acc:HGNC:16629]	622512	635457
ENSGALG00010023337	FLI1	7.58255	8.32639	7.67952	2.50792	3.39127	5.03003	0.00803138	-0.685124	down	24	Fli-1 proto-onco, ETS transcription factor [Source:NCBI gene (formerly Entrezgene);Acc:419723]	1031035	1115063
ENSGALG00010023343	TMEM233	17.5252	18.1073	18.9837	5.68437	4.11405	7.01037	1.4e-06	-1.18802	down	15	transmembrane protein 233 [Source:HGNC Symbol;Acc:HGNC:37219]	9656333	9670055
ENSGALG00010023368		0.530259	0.55462	0.795078	0.161488	0.276913	0.263882	0.0120663	-0.868499	down	8		11001884	11153333
ENSGALG00010023369	ACE	1.92228	0.94756	0.617417	0.113879	0.094833	0.143079	4.91e-07	-2.81183	down	27	angiotensin I converting enzyme [Source:NCBI gene (formerly Entrezgene);Acc:419953]	2300485	2316547
ENSGALG00010023438	HOXB2	1.19488	1.33605	1.4747	0.20791	0.482671	0.646896	0.0483418	-1.12779	down	27	homeobox B2 [Source:HGNC Symbol;Acc:HGNC:5113]	3476821	3479760
ENSGALG00010023472	PTPN6	9.34878	6.39604	8.52405	2.71391	4.94038	3.40173	0.0132593	-0.688939	down	1	protein tyrosine phosphatase non-receptor type 6 [Source:NCBI gene (formerly Entrezgene);Acc:427947]	77277141	77297605
ENSGALG00010023606	LRRC7	3.82298	3.4767	1.71888	4.39081	5.18099	3.19496	0.00463248	0.916893	up	8	leucine rich repeat containing 7 [Source:HGNC Symbol;Acc:HGNC:18531]	28577849	28669724
ENSGALG00010023626	LOXL1	23.2568	27.2578	31.0694	10.2134	9.18411	17.3313	0.00682158	-0.714193	down	10	lysyl oxidase like 1 [Source:HGNC Symbol;Acc:HGNC:6665]	2358169	2366912
ENSGALG00010023636	PDE3B	9.15693	8.86652	9.9265	14.9711	16.4955	15.1204	2.55e-19	1.17823	up	5	phosphodiesterase 3B [Source:NCBI gene (formerly Entrezgene);Acc:423064]	10106193	10181776
ENSGALG00010023664	SLC6A9	2.53893	2.22412	2.93975	3.68068	4.39369	2.5352	0.00150072	0.907226	up	8	solute carrier family 6 member 9 [Source:NCBI gene (formerly Entrezgene);Acc:424576]	20069535	20084974
ENSGALG00010023666	C15orf39	1.56672	1.06683	1.2524	0.156058	0.491385	0.328118	0.0350241	-1.06821	down	10	chromosome 15 open reading frame 39 [Source:HGNC Symbol;Acc:HGNC:24497]	2367448	2378934
ENSGALG00010023714	EIF3M	68.0958	80.7023	75.8543	100.672	80.1744	78.1196	4.31e-05	0.666331	up	5	eukaryotic translation initiation factor 3 subunit M [Source:NCBI gene (formerly Entrezgene);Acc:421602]	5720097	5760358
ENSGALG00010023736	KIF5A	9.96813	12.868	12.9653	12.1256	13.1562	14.8066	0.000387227	0.605316	up	34	kinesin family member 5A [Source:HGNC Symbol;Acc:HGNC:6323]	2435389	2468944
ENSGALG00010023759	CALCA	0.485612	0.484175	1.20653	3.23933	0.685656	0.755887	0.0345196	1.58337	up	5	calcitonin [Source:NCBI gene (formerly Entrezgene);Acc:396256]	10196939	10215680
ENSGALG00010023767	VCAM1	8.48357	6.88016	8.03131	2.78674	4.47753	2.57636	0.0019516	-0.80214	down	8		11572068	11615149
ENSGALG00010023805	GALNT6	14.3584	12.165	11.3237	15.4678	16.7798	11.0785	0.00143132	0.662228	up	34	polypeptide N-acetylgalactosaminyltransferase 6 [Source:NCBI gene (formerly Entrezgene);Acc:429501]	2234361	2256293
ENSGALG00010023818	ALOX5	1.97984	2.20398	2.3979	1.1969	0.910255	0.680298	0.0167449	-0.786197	down	6	arachidonate 5-lipoxygenase [Source:HGNC Symbol;Acc:HGNC:435]	18397156	18421259
ENSGALG00010023847	PIK3AP1	6.73733	7.33312	8.68093	2.14054	2.87564	2.79999	1.17e-06	-1.05554	down	6	phosphoinositide-3-kinase adaptor protein 1 [Source:NCBI gene (formerly Entrezgene);Acc:374268]	17487716	17533194
ENSGALG00010023854	SHCBP1	0.248995	0.187277	0.154569	0.329438	0.601282	0.343211	0.00614272	1.52189	up	11	SHC binding and spindle associated 1 [Source:HGNC Symbol;Acc:HGNC:29547]	7511198	7543340
ENSGALG00010023902	PTGER3	23.8119	39.0424	24.9875	5.96473	5.52892	7.60133	1.47e-15	-1.75346	down	8	prostaglandin E receptor 3 [Source:NCBI gene (formerly Entrezgene);Acc:429116]	28785032	28795733
ENSGALG00010023937	XBP1	201.443	108.338	165.653	256.659	232.308	227.6	5.85e-05	0.754025	up	15	X-box binding protein 1 [Source:NCBI gene (formerly Entrezgene);Acc:416918]	7720791	7724397
ENSGALG00010023954	PLEKHF1	1.34923	1.77011	1.41436	0.611525	0.734166	0.769627	0.0108983	-0.611309	down	11	pleckstrin homology and FYVE domain containing 1 [Source:HGNC Symbol;Acc:HGNC:20764]	8015784	8027672
ENSGALG00010024038	NKD1	1.15895	1.6097	0.885449	0.462477	0.542542	0.372686	0.0135912	-0.970063	down	11	NKD inhibitor of WNT signaling pathway 1 [Source:HGNC Symbol;Acc:HGNC:17045]	5885524	6082873
ENSGALG00010024052	LOC378902	25.6476	26.1476	26.0449	10.7874	13.194	12.5819	9.39e-07	-0.683698	down	5		12665502	12676057
ENSGALG00010024083	PALMD	1.91173	2.9563	1.31976	0.421896	0.854675	1.1932	0.0474661	-0.870336	down	8	palmdelphin [Source:NCBI gene (formerly Entrezgene);Acc:424475]	11858115	11915781
ENSGALG00010024099		3.9985	8.59106	5.23872	0	0	1.21612	0.0122777	-3.38994	down	15		7947206	7948253
ENSGALG00010024110	CPNE1	54.1809	64.1569	45.4574	27.2212	24.8828	27.5767	4.16e-05	-0.588718	down	20	copine 1 [Source:NCBI gene (formerly Entrezgene);Acc:419134]	1414940	1430835
ENSGALG00010024121	NRG4	15.7615	14.8833	17.5512	8.2533	8.28486	6.46282	0.00131116	-0.620377	down	10	neuregulin 4 [Source:NCBI gene (formerly Entrezgene);Acc:415354]	3490438	3512279
ENSGALG00010024128	PHLDA2	5.64603	10.2804	2.68658	0.905042	2.43337	0.89749	3.29e-05	-1.27454	down	5	pleckstrin homology like domain family A member 2 [Source:NCBI gene (formerly Entrezgene);Acc:423088]	12754253	12759093
ENSGALG00010024137	CBLIF	1.77396	4.21917	1.20919	17.4373	8.6107	7.03691	5.6e-08	2.74437	up	5		204500	209937
ENSGALG00010024146	CDKN1C	26.5031	33.6222	24.1072	8.23709	8.62424	11.2879	3.2e-09	-1.09773	down	5	cyclin dependent kinase inhibitor 1C [Source:HGNC Symbol;Acc:HGNC:1786]	12814825	12816628
ENSGALG00010024162	SRCIN1	10.3929	10.6392	9.26269	11.2017	13.8093	8.57568	0.00203401	0.599103	up	27	SRC kinase signaling inhibitor 1 [Source:HGNC Symbol;Acc:HGNC:29506]	3858354	3914591
ENSGALG00010024165	LEPR	18.0486	22.7933	15.3992	40.894	58.0968	27.2122	5.94e-08	1.56704	up	8	leptin receptor [Source:NCBI gene (formerly Entrezgene);Acc:374223]	28021851	28053564
ENSGALG00010024168	BIRC7	0.23502	0.301518	0.233696	0.621122	0.427375	0.462814	0.0100147	1.44053	up	20	baculoviral IAP repeat containing 7 [Source:HGNC Symbol;Acc:HGNC:13702]	9056826	9071326
ENSGALG00010024170	NUP160	25.4948	11.694	22.7548	8.36972	7.63526	8.30527	0.00167222	-0.839534	down	5	nucleoporin 160 [Source:HGNC Symbol;Acc:HGNC:18017]	561510	582508
ENSGALG00010024171		1.20709	1.57458	1.50067	2.28097	2.87892	2.14261	0.0070004	1.21287	up	8		28089786	28094054
ENSGALG00010024172	ABCG4	0.644493	1.31506	0.76281	1.51893	2.11907	1.69803	4.91e-05	1.41243	up	24	ATP binding cassette subfamily G member 4 [Source:HGNC Symbol;Acc:HGNC:13884]	4327765	4336383
ENSGALG00010024184	LOC109468302	10.7957	8.859	9.32325	3.30585	3.03031	4.54484	0.000162872	-0.894055	down	5		3238119	3239825
ENSGALG00010024194	NKAIN4	35.9453	51.4221	41.9409	100.721	74.7394	75.4721	4.19e-15	1.27432	up	20	sodium/potassium transporting ATPase interacting 4 [Source:HGNC Symbol;Acc:HGNC:16191]	9069841	9120573
ENSGALG00010024210	NXPH3	1.77172	2.17586	1.86271	0.612957	0.206148	0.933161	0.0250146	-1.26918	down	27	neurexophilin 3 [Source:HGNC Symbol;Acc:HGNC:8077]	2999781	3002856
ENSGALG00010024218	NGFR	9.62221	4.94425	6.83276	1.51613	3.13743	3.97701	0.0165401	-0.882413	down	27	nerve growth factor receptor [Source:NCBI gene (formerly Entrezgene);Acc:425805]	3031039	3047512
ENSGALG00010024223	LOC429785	5.90674	7.45871	5.35465	7.05621	6.95543	7.46032	0.00017038	0.646499	up	27		3065775	3073732
ENSGALG00010024226	POU2AF1	0.51414	0.720432	1.46821	0.103566	0.068661	0.489966	0.0117282	-1.84531	down	24	POU class 2 homeobox associating factor 1 [Source:NCBI gene (formerly Entrezgene);Acc:373994]	4368271	4392324
ENSGALG00010024234	ARHGEF4	8.45423	9.06454	4.15224	3.09019	1.90285	2.52323	0.000351504	-1.06623	down	9		1909857	2115118
ENSGALG00010024286	ADA	11.3829	7.18518	16.1271	3.01493	3.42107	3.49532	7.3e-06	-1.36865	down	20	adenosine deaminase [Source:NCBI gene (formerly Entrezgene);Acc:419194]	5697856	5711019
ENSGALG00010024304	PKIG	24.387	28.5206	27.6703	9.78303	10.2951	18.0618	1.02e-09	-0.977571	down	20	protein kinase (cAMP-dependent, catalytic) inhibitor gamma [Source:NCBI gene (formerly Entrezgene);Acc:419195]	5711990	5725698
ENSGALG00010024305	LOC428244	24.0655	26.271	32.8789	2.43085	10.4684	8.72146	0.00031879	-1.51209	down	24		4467862	4472855
ENSGALG00010024311	KLHL6	2.18606	2.38981	2.77725	0.887617	1.05017	0.919356	0.0025765	-0.944556	down	9	kelch like family member 6 [Source:NCBI gene (formerly Entrezgene);Acc:424762]	2180307	2198724
ENSGALG00010024353	UMOD	11.0102	6.36336	11.2022	0.513713	0.962277	0.293023	2.13e-14	-3.5455	down	11	uromodulin [Source:NCBI gene (formerly Entrezgene);Acc:404754]	508997	513129
ENSGALG00010024366	PARD6A	1.08263	0.430461	0.694649	1.28588	1.16106	1.14215	0.0387401	1.12944	up	11	par-6 family cell polarity regulator alpha [Source:HGNC Symbol;Acc:HGNC:15943]	591097	595270
ENSGALG00010024383	DUSP28	5.38707	5.52574	4.13456	6.89902	5.47697	9.823	8.63e-05	1.00629	up	9	dual specificity phosphatase 28 [Source:NCBI gene (formerly Entrezgene);Acc:430912]	2312216	2315664
ENSGALG00010024415	SIK2	29.8575	33.0527	22.6327	31.8577	30.0875	32.9671	5.36e-05	0.601821	up	24	salt inducible kinase 2 [Source:HGNC Symbol;Acc:HGNC:21680]	113953	153498
ENSGALG00010024446	GRM4	0.91899	1.3433	0.516314	0.265717	0.031749	0.196957	0.00688994	-2.01952	down	26	glutamate metabotropic receptor 4 [Source:HGNC Symbol;Acc:HGNC:4596]	4474992	4516078
ENSGALG00010024452	SLC16A1	5.26058	5.19405	3.65242	5.19078	5.8165	5.02479	0.0038689	0.634269	up	26	solute carrier family 16 member 1 [Source:HGNC Symbol;Acc:HGNC:10922]	3654116	3657499
ENSGALG00010024459	AHCYL1	53.4265	51.5523	70.0189	22.7512	24.8068	29.9241	3.95e-05	-0.748826	down	26	adenosylhomocysteinase like 1 [Source:NCBI gene (formerly Entrezgene);Acc:419803]	1331869	1353937
ENSGALG00010024472	LDHA	36.2525	33.7222	22.5546	11.8185	11.2376	12.3986	6.32e-07	-0.931147	down	5	lactate dehydrogenase A [Source:NCBI gene (formerly Entrezgene);Acc:396221]	12163471	12170275
ENSGALG00010024475	ADGRG1	21.9838	18.7708	25.0943	7.63283	9.13635	12.868	0.00161797	-0.715095	down	11	adhesion G protein-coupled receptor G1 [Source:HGNC Symbol;Acc:HGNC:4512]	518090	527198
ENSGALG00010024486	GPR37L1	9.7607	11.9967	6.60427	2.89705	2.3185	2.07171	7.58e-08	-1.49814	down	26	G protein-coupled receptor 37 like 1 [Source:HGNC Symbol;Acc:HGNC:14923]	385742	390066
ENSGALG00010024505	DNASE2B	11.8599	13.4759	10.7536	3.95856	4.32379	2.49899	2.8e-07	-1.288	down	8	deoxyribonuclease 2 beta [Source:NCBI gene (formerly Entrezgene);Acc:424540]	16328953	16352062
ENSGALG00010024506	RAB8B	53.1412	56.5857	51.5421	60.8993	72.0549	55.0439	4.17e-06	0.633827	up	10	RAB8B, member RAS oncogene family [Source:HGNC Symbol;Acc:HGNC:30273]	4134364	4162155
ENSGALG00010024507	LOC109476572	3.05704	3.57142	1.983	4.6879	3.73433	4.5479	0.000257038	1.05756	up	1		74450103	74640532
ENSGALG00010024508	RPS27L	7.87949	7.39108	8.57071	8.40623	8.38513	10.177	0.000363444	0.620208	up	10	ribosomal protein S27 like [Source:NCBI gene (formerly Entrezgene);Acc:415372]	4166087	4171751
ENSGALG00010024510	CNN3	150.443	143.851	126.904	66.4514	60.4101	68.1936	7.51e-10	-0.662285	down	8	calponin 3 [Source:NCBI gene (formerly Entrezgene);Acc:424485]	13150845	13172872
ENSGALG00010024521	HEPACAM	4.58792	7.82834	3.70923	1.40183	0.625405	0.455005	5.67e-06	-2.1887	down	24	hepatic and glial cell adhesion molecule [Source:HGNC Symbol;Acc:HGNC:26361]	294270	299368
ENSGALG00010024529	GRB7	2.7204	2.30185	3.26857	3.23471	3.86308	2.58623	0.0268437	0.66762	up	27	growth factor receptor bound protein 7 [Source:HGNC Symbol;Acc:HGNC:4567]	4236591	4242279
ENSGALG00010024534	VWF	8.90778	5.84882	4.9757	1.25034	1.46548	1.91443	4.52e-10	-1.61952	down	1	von Willebrand factor [Source:NCBI gene (formerly Entrezgene);Acc:419031]	74643818	74782625
ENSGALG00010024540	PTPN5	7.78215	9.28166	7.30894	10.3009	9.32497	9.78245	1.33e-05	0.719966	up	5	protein tyrosine phosphatase non-receptor type 5 [Source:HGNC Symbol;Acc:HGNC:9657]	12292554	12374312
ENSGALG00010024544	ZNF536	1.95926	2.28077	1.86947	3.42962	2.79127	2.69184	3.59e-07	1.0108	up	11	zinc finger protein 536 [Source:HGNC Symbol;Acc:HGNC:29025]	8380710	8608490
ENSGALG00010024554	ST6GALNAC3	0.934522	1.26944	0.865358	2.04628	1.78811	1.24812	0.000163748	1.18041	up	8	ST6 N-acetylgalactosaminide alpha-2,6-sialyltransferase 3 [Source:HGNC Symbol;Acc:HGNC:19343]	19070543	19267676
ENSGALG00010024580	IGF2	6.93302	8.24586	5.20539	1.40612	1.33532	3.00857	0.000110688	-1.34924	down	5	insulin like growth factor 2 [Source:NCBI gene (formerly Entrezgene);Acc:395097]	13375704	13390733
ENSGALG00010024587	IL34	12.5673	11.187	9.5168	4.67533	4.58134	4.88279	5.33e-05	-0.768629	down	11		1737387	1742627
ENSGALG00010024588	TTC39A	14.7728	11.7006	13.4429	21.9267	26.5161	22.4306	1.21e-19	1.31078	up	8	tetratricopeptide repeat domain 39A [Source:HGNC Symbol;Acc:HGNC:18657]	23700875	23743392
ENSGALG00010024592	COMT	96.7471	85.1784	88.5553	36.8249	37.4913	47.2378	9.92e-09	-0.725585	down	15	catechol-O-methyltransferase [Source:HGNC Symbol;Acc:HGNC:2228]	1058340	1089352
ENSGALG00010024600	CD9	1.69421	3.23264	1.09307	0.140647	0.327458	0.876072	0.0217381	-1.60062	down	1	CD9 molecule [Source:NCBI gene (formerly Entrezgene);Acc:395527]	74815459	74845081
ENSGALG00010024601	C2CD4A	4.39253	8.53212	7.56109	21.8113	15.393	10.1048	1.4e-07	1.65956	up	10		4422414	4472323
ENSGALG00010024602	PROCR	3.45854	4.95772	5.74725	2.35126	1.86049	2.08551	0.035559	-0.723954	down	9	protein C receptor [Source:NCBI gene (formerly Entrezgene);Acc:424867]	4037842	4039914
ENSGALG00010024605	LSP1P1	15.6403	12.3829	15.9511	5.19975	7.60556	4.92445	0.00013589	-0.89736	down	5	lymphocyte-specific protein 1 pseudo 1 [Source:NCBI gene (formerly Entrezgene);Acc:374254]	13660646	13699736
ENSGALG00010024618	VPS13C	5.07315	5.79295	3.38495	8.0169	6.78105	5.3627	9.72e-05	0.908961	up	10	vacuolar protein sorting 13 homolog C [Source:HGNC Symbol;Acc:HGNC:23594]	4472401	4553324
ENSGALG00010024637	DUSP8	10.5252	11.6076	6.53862	9.83218	12.0392	12.8921	0.00135043	0.728773	up	5	dual specificity phosphatase 8 [Source:HGNC Symbol;Acc:HGNC:3074]	13758675	13792985
ENSGALG00010024653	RFLNA	11.5511	12.5994	8.84065	2.24171	3.06302	2.79211	1.33e-13	-1.57586	down	15	refilin A [Source:HGNC Symbol;Acc:HGNC:27051]	4754596	4767452
ENSGALG00010024678	AMOTL2	8.63711	10.2996	7.76243	3.3476	4.34985	4.58888	0.000560102	-0.672686	down	9	angiomotin like 2 [Source:HGNC Symbol;Acc:HGNC:17812]	4123696	4130671
ENSGALG00010024693	ANXA2	73.0255	59.5885	58.6334	19.0421	14.5979	9.55667	4.23e-11	-1.6959	down	10	annexin A2 [Source:NCBI gene (formerly Entrezgene);Acc:396297]	5101199	5126427
ENSGALG00010024709	TEAD4	9.79407	13.1274	10.5678	19.9559	20.8435	17.8772	1.04e-20	1.36891	up	1	TEA domain transcription factor 4 [Source:NCBI gene (formerly Entrezgene);Acc:395542]	75502518	75571931
ENSGALG00010024717	TF	121.844	82.9162	33.3244	14.8041	6.71848	4.42326	0.000123313	-2.72546	down	9	transferrin (ovotransferrin) [Source:NCBI gene (formerly Entrezgene);Acc:396241]	4254981	4265744
ENSGALG00010024722	BRCA1	0.190098	0.36137	0.671787	0.554973	1.01076	0.57802	0.0208576	1.24397	up	27	BRCA1 DNA repair associated [Source:NCBI gene (formerly Entrezgene);Acc:373983]	5148369	5169519
ENSGALG00010024731	AOX1	2.97976	5.45465	3.80842	1.82555	1.58417	2.25051	0.00976843	-0.702568	down	7	aldehyde oxidase 1 [Source:NCBI gene (formerly Entrezgene);Acc:424071]	10812905	10851156
ENSGALG00010024744	KLF13	6.67694	5.96672	4.74764	2.08872	2.61503	2.17099	0.000120283	-0.889182	down	10	Kruppel like factor 13 [Source:HGNC Symbol;Acc:HGNC:13672]	5591832	5618305
ENSGALG00010024748	TRPM1	0.594457	1.17244	0.894732	0.277388	0.326529	0.486422	0.0417014	-0.843227	down	10	transient receptor potential cation channel subfamily M member 1 [Source:HGNC Symbol;Acc:HGNC:7146]	5658039	5745370
ENSGALG00010024772	KIAA1324	112.095	110.241	162.022	37.0507	69.2476	69.1483	0.00675981	-0.696947	down	26	endosome-lysosome associated apoptosis and autophagy regulator 1 [Source:HGNC Symbol;Acc:HGNC:29618]	1185153	1194935
ENSGALG00010024788	SIK3	13.5984	10.2474	10.8141	12.4541	15.1317	13.0492	2.73e-05	0.677399	up	24	SIK family kinase 3 [Source:HGNC Symbol;Acc:HGNC:29165]	5170320	5242164
ENSGALG00010024791	SHANK2	3.56169	3.40568	3.07002	6.07146	5.2627	4.80023	1.82e-11	1.14495	up	5	SH3 and multiple ankyrin repeat domains 2 [Source:HGNC Symbol;Acc:HGNC:14295]	17482465	17822408
ENSGALG00010024795	NRROS	1.43983	1.66817	1.26431	0.570995	0.631254	0.546781	0.0163599	-0.661061	down	9	negative regulator of reactive oxygen species [Source:HGNC Symbol;Acc:HGNC:24613]	4343518	4354278
ENSGALG00010024799	LOC415641	12.4856	11.7498	9.93404	15.9256	13.4006	11.431	1.92e-05	0.707397	up	5		17876708	17919241
ENSGALG00010024834	INSIG1	25.3427	15.053	17.8876	2.91437	1.70825	2.6717	1.72e-17	-2.54444	down	2	insulin induced 1 [Source:NCBI gene (formerly Entrezgene);Acc:420442]	7846853	7851577
ENSGALG00010024846	LMO2	35.4378	40.1469	34.6648	17.6115	16.9634	17.2123	1.56e-07	-0.67968	down	5	LIM domain only 2 [Source:NCBI gene (formerly Entrezgene);Acc:374129]	17957750	17965222
ENSGALG00010024863	LMOD1	0.702073	2.10712	1.25571	0.227434	0.738015	0.201605	0.047021	-1.33343	down	26	leiomodin 1 [Source:HGNC Symbol;Acc:HGNC:6647]	1160196	1169820
ENSGALG00010024881	CASP10	1.92226	2.50342	2.45332	0.814729	1.02308	1.23178	0.0209312	-0.718533	down	7	caspase 10 [Source:HGNC Symbol;Acc:HGNC:1500]	11037535	11051814
ENSGALG00010024886	ABTB2	2.1418	1.56811	1.30708	0.714055	0.490964	0.948896	0.0261059	-0.775737	down	5	ankyrin repeat and BTB domain containing 2 [Source:HGNC Symbol;Acc:HGNC:23842]	18071644	18204713
ENSGALG00010024887	CASP18	1.16871	0.914949	1.48898	0.477633	0.464981	0.412032	0.0240787	-0.906715	down	7	initiator caspase [Source:NCBI gene (formerly Entrezgene);Acc:693266]	11053906	11062388
ENSGALG00010024888	PITPNM2	11.901	9.9676	8.65365	14.9578	14.1555	11.3811	1.84e-06	0.859785	up	15	phosphatidylinositol transfer protein membrane associated 2 [Source:HGNC Symbol;Acc:HGNC:21044]	5138683	5210172
ENSGALG00010024922	DRD2	17.719	18.4905	12.4736	44.3299	31.5645	35.3722	3.86e-17	1.6427	up	24	dopamine receptor D2 [Source:NCBI gene (formerly Entrezgene);Acc:428252]	5767329	5788717
ENSGALG00010024964	ITM2C	130.15	137.786	106.829	106.423	138.47	206.229	0.00109136	0.709865	up	9	integral membrane protein 2C [Source:NCBI gene (formerly Entrezgene);Acc:424831]	5046218	5066337
ENSGALG00010024982	BHLHE23	8.37768	4.28518	14.3034	0.377491	0.91767	1.61576	6.78e-08	-2.79278	down	20	basic helix-loop-helix family member e23 [Source:NCBI gene (formerly Entrezgene);Acc:395165]	8828769	8832963
ENSGALG00010024984	FAM159A	7.20023	11.2636	7.76065	2.88376	2.96509	2.71175	2.01e-05	-1.10377	down	8	shisa like 2A [Source:HGNC Symbol;Acc:HGNC:28757]	24151317	24165756
ENSGALG00010024989	TIMELESS	1.91692	2.35191	2.30397	3.1531	2.80785	2.42398	0.000933126	0.79251	up	34	timeless circadian regulator [Source:HGNC Symbol;Acc:HGNC:11813]	1503562	1510643
ENSGALG00010025003	IGFN1	0.576087	0.3268	0.582827	0.190592	0.222471	0.1523	0.0245895	-0.941939	down	26		906068	931470
ENSGALG00010025032	FSTL1	55.0637	41.7794	52.9894	16.5715	20.6775	24.7064	9.51e-06	-0.849862	down	1	follistatin like 1 [Source:NCBI gene (formerly Entrezgene);Acc:395349]	79909198	80158564
ENSGALG00010025039	CEBPA	6.49593	5.59068	6.78878	2.18152	3.50455	2.36167	0.00341333	-0.805535	down	11	CCAAT/enhancer binding protein alpha [Source:NCBI gene (formerly Entrezgene);Acc:427549]	9939145	9954961
ENSGALG00010025067	SLC1A2	3.95556	2.60003	1.93356	1.02614	1.43003	0.856896	0.00624114	-0.976389	down	5	solute carrier family 1 member 2 [Source:NCBI gene (formerly Entrezgene);Acc:423156]	18559173	18637724
ENSGALG00010025069	PODN	4.50551	4.78177	3.6044	1.32056	1.36676	1.41534	1.23e-08	-1.20198	down	8	podocan [Source:HGNC Symbol;Acc:HGNC:23174]	24241394	24264022
ENSGALG00010025072	VAMP2	2.91529	3.01954	1.54174	2.9874	3.89873	2.93354	0.0109485	0.841128	up	9		5201996	5261230
ENSGALG00010025092	COL1A1	34.0071	14.7354	24.9912	3.67041	6.72796	5.3499	1.08e-08	-1.78657	down	27	collagen type I alpha 1 chain [Source:NCBI gene (formerly Entrezgene);Acc:395532]	2738241	2755487
ENSGALG00010025127	PAMR1	0.525455	0.910719	0.642485	0.112639	0.145364	0.068409	0.000438075	-2.14767	down	5	peptidase domain containing associated with muscle regeneration 1 [Source:HGNC Symbol;Acc:HGNC:24554]	18639350	18692613
ENSGALG00010025138	CFAP91	3.12403	3.82116	2.27595	3.84203	5.13638	4.42879	2.85e-05	0.990342	up	1	cilia and flagella associated protein 91 [Source:HGNC Symbol;Acc:HGNC:24010]	80167059	80199604
ENSGALG00010025168	POPDC2	2.44482	1.85294	2.64098	1.21678	1.44539	1.3396	0.0337324	-0.596331	down	1	popeye domain containing 2 [Source:NCBI gene (formerly Entrezgene);Acc:404229]	80216325	80227688
ENSGALG00010025182	PLA1A	2.74586	3.05508	2.00994	1.3961	0.943831	0.931537	0.0199221	-0.794521	down	1	phospholipase A1 member A [Source:HGNC Symbol;Acc:HGNC:17661]	80220946	80245001
ENSGALG00010025192	CRYAB	1.18396	8.40721	1.13291	0.151596	0.09737	0.045396	4.08e-06	-4.17066	down	24	crystallin alpha B [Source:NCBI gene (formerly Entrezgene);Acc:396089]	6257233	6273112
ENSGALG00010025212	P2RX4	8.27498	8.72087	7.9889	3.68191	4.385	3.86747	0.000420128	-0.615545	down	15	purinergic receptor P2X 4 [Source:NCBI gene (formerly Entrezgene);Acc:374166]	5446552	5452963
ENSGALG00010025216	DPP6	22.3551	21.8738	17.0983	25.6227	24.8914	24.6444	3.08e-08	0.728524	up	2	dipeptidyl peptidase like 6 [Source:HGNC Symbol;Acc:HGNC:3010]	7168490	7657388
ENSGALG00010025230	CHST8	4.89799	4.83468	4.46085	0.908666	1.26149	2.06087	6.52e-05	-1.30287	down	11	carbohydrate sulfotransferase 8 [Source:HGNC Symbol;Acc:HGNC:15993]	10136193	10307336
ENSGALG00010025250	GLIS1	3.3726	3.81946	3.68828	0.97866	1.73239	2.02286	0.0165636	-0.698419	down	8	GLIS family zinc finger 1 [Source:HGNC Symbol;Acc:HGNC:29525]	24592021	24765862
ENSGALG00010025259	SHH	12.0892	5.49539	19.2245	0.797709	2.696	2.12112	1.85e-05	-2.24199	down	2	sonic hedgehog [Source:NCBI gene (formerly Entrezgene);Acc:395615]	8084007	8097360
ENSGALG00010025298	NACAD	11.7786	11.0746	7.79644	15.7695	13.8994	15.4715	8.6e-09	1.01766	up	2		4028354	4036871
ENSGALG00010025325	DPEP2	0.821262	1.28	0.754808	0.237255	0.266512	0.16681	0.0010005	-1.60623	down	11	dipeptidase 2 [Source:NCBI gene (formerly Entrezgene);Acc:107054267]	3103192	3118498
ENSGALG00010025333	FZD5	7.76997	7.83226	6.53941	3.65893	3.37159	3.34777	3.07e-07	-0.633225	down	7	frizzled class receptor 5 [Source:NCBI gene (formerly Entrezgene);Acc:395571]	11747136	11763503
ENSGALG00010025343	NAB2	19.0835	19.5392	27.206	31.6072	33.0344	14.7298	0.0253006	0.716503	up	34	NGFI-A binding protein 2 [Source:HGNC Symbol;Acc:HGNC:7627]	1600696	1603706
ENSGALG00010025357	OLFML3	14.126	11.0594	9.1004	2.85557	4.47053	4.51024	7.95e-06	-1.08726	down	26	olfactomedin like 3 [Source:NCBI gene (formerly Entrezgene);Acc:419882]	3842079	3845801
ENSGALG00010025364	EPHA4	7.01354	7.87427	3.23578	3.0208	2.74757	2.63178	0.0371896	-0.647878	down	9	EPH receptor A4 [Source:NCBI gene (formerly Entrezgene);Acc:395559]	7294074	7387809
ENSGALG00010025382	MAB21L3	3.01267	2.78468	3.57895	1.22389	0.749613	0.839395	0.000458194	-1.21861	down	1	mab-21 like 3 [Source:HGNC Symbol;Acc:HGNC:26787]	80369624	80383881
ENSGALG00010025394	TSHB	645.426	509.006	892.947	176.983	186.075	339.802	8.14e-05	-1.11285	down	26	thyroid stimulating hormone beta [Source:NCBI gene (formerly Entrezgene);Acc:395937]	4020463	4023296
ENSGALG00010025398	TSPAN2	12.5657	12.0989	11.6424	12.4275	14.6167	13.9895	6.86e-08	0.622087	up	26	tetraspanin 2 [Source:HGNC Symbol;Acc:HGNC:20659]	4025792	4046038
ENSGALG00010025414	MMP2	66.968	51.5802	51.9483	19.1205	26.4277	29.4398	6.11e-05	-0.741737	down	11	matrix metallopeptidase 2 [Source:NCBI gene (formerly Entrezgene);Acc:386583]	3343464	3385587
ENSGALG00010025419	CCND1	12.114	14.6928	13.9219	8.25639	6.2903	7.61354	0.000526684	-0.70079	down	5	cyclin D1 [Source:NCBI gene (formerly Entrezgene);Acc:396341]	17081235	17097702
ENSGALG00010025423	NGF	0.765951	1.12919	0.892702	0.101114	0.158083	0.350895	0.0327336	-1.23323	down	26	nerve growth factor [Source:NCBI gene (formerly Entrezgene);Acc:396466]	4067478	4096229
ENSGALG00010025488	SLC4A8	13.6596	17.7566	14.8756	25.404	21.7868	28.2505	2.96e-13	1.15079	up	34	solute carrier family 4 member 8 [Source:HGNC Symbol;Acc:HGNC:11034]	2204873	2224885
ENSGALG00010025505	SCN9A	10.8802	10.7941	7.57181	12.0463	12.9773	9.65211	0.000168237	0.699682	up	7	sodium voltage-gated channel alpha subunit 9 [Source:NCBI gene (formerly Entrezgene);Acc:395946]	19127723	19165653
ENSGALG00010025507	ATP12A	0.024001	0.686973	0.411663	0.912809	1.12653	1.13679	0.0155717	1.92712	up	24	ATPase H+/K+ transporting non-gastric alpha2 subunit [Source:NCBI gene (formerly Entrezgene);Acc:419743]	2903560	2921221
ENSGALG00010025527	KNTC1	0.156791	0.138486	0.103703	0.230336	0.421571	0.318082	0.000273056	1.70126	up	15	kinetochore associated 1 [Source:HGNC Symbol;Acc:HGNC:17255]	5924031	5956659
ENSGALG00010025538	ANO1	3.3372	4.78539	3.55237	0.710218	0.717365	1.3495	9.36e-08	-1.59965	down	5	anoctamin 1 [Source:HGNC Symbol;Acc:HGNC:21625]	17286002	17358982
ENSGALG00010025549	DHCR24	94.3407	89.4971	74.8232	13.7788	13.9145	18.3963	7.42e-43	-2.04019	down	8	24-dehydrocholesterol reductase [Source:NCBI gene (formerly Entrezgene);Acc:424661]	24942705	24950921
ENSGALG00010025559	SLC6A17	13.0896	12.1847	7.34703	23.5085	29.7928	20.5452	4.26e-12	1.63341	up	26	solute carrier family 6 member 17 [Source:HGNC Symbol;Acc:HGNC:31399]	1385574	1396691
ENSGALG00010025565	LOC106172710	7.00195	6.18479	5.07221	2.07037	2.86061	2.29243	0.000184826	-0.889365	down	8		20104320	20107668
ENSGALG00010025573	CLMP	2.35049	3.32676	1.15575	0.564748	0.46031	1.03664	0.00761637	-1.26578	down	24	CXADR like membrane protein [Source:HGNC Symbol;Acc:HGNC:24039]	3117658	3126226
ENSGALG00010025574	ARHGAP31	9.63722	7.77783	5.5012	2.54439	4.18934	4.3491	0.0247665	-0.602426	down	1	Rho GTPase activating protein 31 [Source:NCBI gene (formerly Entrezgene);Acc:418344]	80769368	80822426
ENSGALG00010025594	UPK1B	11.1557	15.2864	17.2766	1.76172	1.27386	5.58328	5.04e-05	-1.91771	down	1	uroplakin 1B [Source:HGNC Symbol;Acc:HGNC:12578]	80833454	80845015
ENSGALG00010025613	CDKN1A	2.7348	2.54061	2.93567	2.78644	6.05152	4.01466	0.00178389	1.07855	up	26	cyclin dependent kinase inhibitor 1A [Source:NCBI gene (formerly Entrezgene);Acc:378914]	1629167	1638679
ENSGALG00010025618	ADIPOQ	5.07646	3.83148	8.23066	1.09194	1.55631	0.913067	3.09e-06	-1.82814	down	9	adiponectin, C1Q and collagen domain containing [Source:NCBI gene (formerly Entrezgene);Acc:404536]	4886009	4891079
ENSGALG00010025624	ARMH1	3.17649	2.92127	2.93093	4.00527	3.36411	3.95937	0.000415398	0.766705	up	8	armadillo like helical domain containing 1 [Source:HGNC Symbol;Acc:HGNC:34345]	20425117	20448525
ENSGALG00010025650	PPP1R1A	6.48379	4.52059	1.84036	5.5511	7.9032	6.96387	0.0186819	1.11961	up	34	protein phosphatase 1 regulatory inhibitor subunit 1A [Source:HGNC Symbol;Acc:HGNC:9286]	683994	690582
ENSGALG00010025658	PDE1B	3.22597	2.87407	1.8453	3.67591	5.05906	3.12534	0.000667459	1.02949	up	34	phosphodiesterase 1B [Source:HGNC Symbol;Acc:HGNC:8775]	692448	706155
ENSGALG00010025660	KIF2C	0.502614	0.619616	0.846961	1.05001	1.21875	1.21178	0.00162795	1.23572	up	8	kinesin family member 2C [Source:HGNC Symbol;Acc:HGNC:6393]	20434240	20450041
ENSGALG00010025674	GRB14	1.74313	3.12774	0.264971	0.101009	0.083572	0.763778	0.0348527	-2.07302	down	7	growth factor receptor bound protein 14 [Source:HGNC Symbol;Acc:HGNC:4565]	19760736	19826209
ENSGALG00010025727	GLI1	7.27875	3.42665	9.07711	1.74073	3.07681	2.41538	0.00655054	-1.0191	down	34	GLI family zinc finger 1 [Source:NCBI gene (formerly Entrezgene);Acc:396045]	1748385	1758616
ENSGALG00010025787	KCNE4	3.45719	4.1325	4.80793	1.07726	1.47216	2.01981	0.000364477	-0.937632	down	9	potassium voltage-gated channel subfamily E regulatory subunit 4 [Source:HGNC Symbol;Acc:HGNC:6244]	7770809	7800505
ENSGALG00010025799	SC5D	44.231	34.0401	52.3197	12.6103	14.6261	16.2582	2.55e-08	-1.14833	down	24	sterol-C5-desaturase [Source:HGNC Symbol;Acc:HGNC:10547]	3585596	3590767
ENSGALG00010025829	PTPRVP	1.44198	1.23053	0.777979	0.613442	0.463069	0.483316	0.0352403	-0.677432	down	26		417253	445050
ENSGALG00010025862	PTCH2	17.4508	9.18414	18.8108	6.27184	7.00524	5.44862	0.00293901	-0.838696	down	8	patched 2 [Source:HGNC Symbol;Acc:HGNC:9586]	20486669	20501961
ENSGALG00010025889	TESMIN	0.359361	0.245702	0.81209	2.21141	0.98984	1.30284	0.000417745	2.102	up	5	testis expressed metallothionein like protein [Source:HGNC Symbol;Acc:HGNC:7446]	16182504	16197571
ENSGALG00010025890	SCG2	32.8673	29.2422	29.7592	47.0768	36.4794	52.7695	6.67e-17	1.47812	up	9	secretogranin II [Source:HGNC Symbol;Acc:HGNC:10575]	7899138	7931606
ENSGALG00010025917	SCUBE3	0.930133	1.58996	1.26725	0.148406	0.207463	0.066233	8.24e-08	-2.67094	down	26	signal peptide, CUB domain and EGF like domain containing 3 [Source:HGNC Symbol;Acc:HGNC:13655]	4176382	4216081
ENSGALG00010025920	GTSF1	2.21632	2.49628	1.65086	9.075	2.56329	7.68751	2.44e-06	2.15924	up	27	gametocyte specific factor 1 [Source:HGNC Symbol;Acc:HGNC:26565]	674705	685937
ENSGALG00010025935	CATH3	2.74147	18.2338	15.7776	0.456466	0.638529	0.784959	3.6e-09	-2.33651	down	2	cathelicidin-3 [Source:NCBI gene (formerly Entrezgene);Acc:100858343]	4006916	4010763
ENSGALG00010025957	FADS1	24.0021	31.4172	16.6256	12.3844	7.04048	6.63959	0.000633961	-1.0127	down	5		16311338	16321538
ENSGALG00010025963	OAF	22.5462	15.0987	19.5304	6.48409	7.03859	8.92491	2.21e-05	-0.93252	down	24	out at first homolog [Source:NCBI gene (formerly Entrezgene);Acc:395161]	3889057	3899855
ENSGALG00010025968	FADS2	46.0232	47.7145	38.7811	17.3709	7.89603	6.69198	1.39e-06	-1.58674	down	5	fatty acid desaturase 2 [Source:NCBI gene (formerly Entrezgene);Acc:423122]	16327482	16345364
ENSGALG00010025982	SERPINE2	104.184	122.535	101.66	50.0162	46.4124	50.5194	8.26e-12	-0.76411	down	9	serpin family E member 2 [Source:NCBI gene (formerly Entrezgene);Acc:424805]	7986962	8010598
ENSGALG00010025985	CHCHD10	35.5083	79.8391	60.0483	33.8462	24.6762	22.366	0.0316218	-0.665071	down	15	coiled-coil-helix-coiled-coil-helix domain containing 10 [Source:HGNC Symbol;Acc:HGNC:15559]	7973562	7974798
ENSGALG00010025988	NSF	31.4661	36.7529	28.1888	33.9659	42.8932	34.198	1.47e-05	0.653393	up	27	N-ethylmaleimide sensitive factor, vesicle fusing ATPase [Source:NCBI gene (formerly Entrezgene);Acc:419972]	776763	832993
ENSGALG00010025990	FAM124B	1.65865	0.885185	0.854481	0.144592	0.328222	0.299912	0.00870853	-1.6902	down	9	family with sequence similarity 124 member B [Source:HGNC Symbol;Acc:HGNC:26224]	8062093	8064731
ENSGALG00010026011	GJC2	0.75874	1.21057	0.86643	0.217572	0.170665	0.493811	0.0165266	-1.26101	down	2	gap junction protein gamma 2 [Source:NCBI gene (formerly Entrezgene);Acc:420397]	2329714	2363267
ENSGALG00010026018	FOXL2	39.0071	33.9515	57.9932	6.62749	10.982	14.7322	1.84e-07	-1.58833	down	9	forkhead box L2 [Source:NCBI gene (formerly Entrezgene);Acc:503512]	5379480	5381743
ENSGALG00010026026	NEUROD1	88.2176	94.9917	99.7931	101.955	133.034	105.947	6.62e-07	0.714943	up	7	neuronal differentiation 1 [Source:NCBI gene (formerly Entrezgene);Acc:395754]	13862906	13878347
ENSGALG00010026066	SELENOP2	1.26373	4.91549	1.69448	0.13794	0	0.15543	1.81e-06	-4.2682	down	8	selenoprotein P2 [Source:NCBI gene (formerly Entrezgene);Acc:424593]	20715856	20718215
ENSGALG00010026120	C1QTNF5	17.7924	11.6815	14.1166	3.82582	6.04407	5.52992	6.99e-05	-1.05629	down	24	C1q and TNF related 5 [Source:HGNC Symbol;Acc:HGNC:14344]	4251093	4253633
ENSGALG00010026124	PACSIN1	6.22283	8.19399	6.05601	7.75572	7.83205	8.66327	8.89e-05	0.691562	up	26	protein kinase C and casein kinase substrate in neurons 1 [Source:HGNC Symbol;Acc:HGNC:8570]	4400112	4415340
ENSGALG00010026166	WNT9A	5.23233	8.48661	8.4131	3.69129	1.90873	2.94284	0.00286224	-0.924889	down	2	Wnt family member 9A [Source:NCBI gene (formerly Entrezgene);Acc:395829]	2603275	2656837
ENSGALG00010026205	A2ML4	0.120431	0.356033	0.260562	0.61561	0.540068	0.533288	0.00116509	1.63898	up	27		1334444	1345134
ENSGALG00010026242	CCDC141	2.6682	2.43568	7.07855	1.1382	1.45217	0.964333	0.00155259	-1.35584	down	7	coiled-coil domain containing 141 [Source:HGNC Symbol;Acc:HGNC:26821]	14686738	14753849
ENSGALG00010026320	GGT5	20.0251	11.9662	14.2046	6.47248	6.73559	9.7085	0.0109655	-0.60524	down	15		8361094	8381041
ENSGALG00010026354	RTN4RL2	7.30807	5.99489	12.3857	13.9304	12.3007	14.0645	0.000358976	1.08317	up	5		16567519	16571307
ENSGALG00010026362	GGT2	2.26877	2.76808	1.68349	7.08778	2.16577	2.65899	0.00537494	1.29968	up	15		8382785	8425413
ENSGALG00010026377	LRRC75B	3.8009	2.75428	5.87217	9.8262	3.77299	6.04233	0.00882055	1.10034	up	15		8412873	8426181
ENSGALG00010026448	ADORA2A	6.09588	4.93732	5.52743	1.79956	2.54369	2.50868	0.00054426	-0.828028	down	15	adenosine A2a receptor [Source:HGNC Symbol;Acc:HGNC:263]	8486245	8506387
ENSGALG00010026458	DLEC1	0.615031	1.31697	0.947286	1.45711	1.72568	0.951558	0.0118822	0.967362	up	2	DLEC1 cilia and flagella associated protein [Source:HGNC Symbol;Acc:HGNC:2899]	4686637	4723264
ENSGALG00010026508	CSRP1	30.9146	48.4801	36.4176	9.18855	23.7907	13.0871	7.91e-05	-0.935395	down	26	cysteine and glycine rich protein 1 [Source:NCBI gene (formerly Entrezgene);Acc:396176]	809388	818665
ENSGALG00010026523	LRRC55	3.84296	3.52398	4.30628	8.63275	10.6356	8.53798	1.67e-19	1.69538	up	5	leucine rich repeat containing 55 [Source:HGNC Symbol;Acc:HGNC:32324]	16613659	16617588
ENSGALG00010026537	FJX1	36.7867	33.2162	45.4875	8.28147	10.3101	12.5948	9.25e-11	-1.45142	down	5	four jointed box 1 [Source:NCBI gene (formerly Entrezgene);Acc:100858635]	18720450	18721604
ENSGALG00010026553	PLPP3	53.5064	54.5257	56.2088	15.9103	24.5373	26.1206	1.06e-05	-0.855442	down	8	phospholipid phosphatase 3 [Source:NCBI gene (formerly Entrezgene);Acc:424666]	25382376	25425555
ENSGALG00010026625	THT2L	1.31218	1.14676	1.80335	0.580275	0.542247	0.422053	0.0236777	-1.00684	down	9		9187888	9194275
ENSGALG00010026633	SLC5A1	3.13974	2.85846	6.56238	12.3811	14.8248	6.66134	1.67e-06	1.85184	up	15	solute carrier family 5 member 1 [Source:NCBI gene (formerly Entrezgene);Acc:395496]	8773530	8800299
ENSGALG00010026683	APLNR2	0.309524	0.859526	0.443232	0.862853	0.77034	1.59158	0.0357342	1.42334	up	15		9924455	9925636
ENSGALG00010026731		13.1977	11.0478	12.344	20.9013	15.2195	24.1493	1.88e-08	1.16223	up	27		4591857	4606011
ENSGALG00010026770	SCN1A	0.289909	0.265609	0.175461	0.367719	0.300963	0.281171	0.0474104	0.833981	up	7	sodium voltage-gated channel alpha subunit 1 [Source:HGNC Symbol;Acc:HGNC:10585]	19217573	19275299
ENSGALG00010026801	FMOD	3.89668	2.8636	1.1963	0.416796	0.881581	0.532442	0.000816255	-1.66147	down	26	fibromodulin [Source:NCBI gene (formerly Entrezgene);Acc:395814]	5174637	5181371
ENSGALG00010026822	PRELP	26.8802	24.5787	30.6623	9.51617	15.7411	14.7994	0.00519612	-0.597703	down	26	proline and arginine rich end leucine rich repeat protein [Source:HGNC Symbol;Acc:HGNC:9357]	5193849	5215986
ENSGALG00010026886	JUN	31.1288	44.0355	25.8553	14.9062	11.9925	13.2269	1.56e-05	-0.877435	down	8	Jun proto-onco, AP-1 transcription factor subunit [Source:NCBI gene (formerly Entrezgene);Acc:424673]	26034667	26050028
ENSGALG00010026920	GATA2	33.6673	27.3702	20.929	7.93752	11.3832	15.8339	0.00253428	-0.776799	down	12	GATA binding protein 2 [Source:NCBI gene (formerly Entrezgene);Acc:416018]	9385018	9395368
ENSGALG00010026973	MGLL	25.0694	16.8065	15.8959	6.46605	7.03777	6.07697	5.17e-08	-1.11427	down	12	monoglyceride lipase [Source:NCBI gene (formerly Entrezgene);Acc:416024]	9756984	9849233
ENSGALG00010027081	PDE4B	8.5312	8.99253	11.265	10.211	12.0224	8.94611	0.000502119	0.612716	up	8	phosphodiesterase 4B [Source:NCBI gene (formerly Entrezgene);Acc:424700]	28104071	28211200
ENSGALG00010027092	LOC100369843	1.24736	1.35478	1.56266	1.65784	2.65261	1.62182	0.00665809	0.952271	up	26		2419650	2426374
ENSGALG00010027110	IKBKE	1.31368	1.24644	2.52809	0.591571	0.773472	0.424095	0.0150065	-1.07305	down	26	inhibitor of nuclear factor kappa B kinase subunit epsilon [Source:HGNC Symbol;Acc:HGNC:14552]	2510226	2521860
ENSGALG00010027121	ELF3	3.12128	4.04562	3.74221	3.86523	4.06304	4.78041	0.00311786	0.670525	up	26	E74 like ETS transcription factor 3 [Source:HGNC Symbol;Acc:HGNC:3318]	360305	364354
ENSGALG00010027122	DNASE1L3	4.38718	2.65856	4.31986	0.961677	2.25819	0.954143	0.0387627	-0.984931	down	12	deoxyribonuclease 1 like 3 [Source:NCBI gene (formerly Entrezgene);Acc:416008]	9114847	9118636
ENSGALG00010027148	ELL	23.1246	25.2241	27.0499	29.3002	34.0115	29.5764	3.21e-07	0.782577	up	28	elongation factor for RNA polymerase II [Source:NCBI gene (formerly Entrezgene);Acc:420124]	4343606	4377729
ENSGALG00010027156	ISYNA1	49.289	37.0748	46.3338	18.3835	15.9374	28.0884	0.00478904	-0.648595	down	28	inositol-3-phosphate synthase 1 [Source:HGNC Symbol;Acc:HGNC:29821]	4379809	4383962
ENSGALG00010027157	CD55	5.4849	3.44083	2.64591	0.99814	1.52232	1.054	0.00334334	-1.23069	down	26		2689266	2693007
ENSGALG00010027165	LOC100857637	2.38038	2.63516	3.06559	0.56561	1.36463	0.962234	0.00590558	-1.03846	down	28		1630385	1643136
ENSGALG00010027167		3.10333	4.535	3.72077	5.88297	8.91768	2.3604	0.0216121	1.04792	up	2		320728	326386
ENSGALG00010027194		4.07844	3.54951	3.68661	5.36033	7.10696	4.35415	0.000847401	0.702247	up	2		396403	403239
ENSGALG00010027205	OGN	43.9489	35.2794	23.1862	10.8467	13.1419	22.8784	0.0189782	-0.681905	down	12	osteoglycin [Source:NCBI gene (formerly Entrezgene);Acc:374039]	3616521	3628598
ENSGALG00010027210	GIMAP8	2.04815	1.44297	1.22363	0.320838	0.704036	0.452215	0.00945337	-1.11462	down	2		420269	431774
ENSGALG00010027213	KCNC4	11.0672	4.71656	7.94153	2.52569	3.08994	3.41175	0.00320714	-0.953401	down	26	potassium voltage-gated channel subfamily C member 4 [Source:HGNC Symbol;Acc:HGNC:6236]	1402519	1420787
ENSGALG00010027220	ANKRD24	0.644845	0.896197	0.699059	0.872394	1.16774	0.965328	0.0152351	0.868205	up	28	ankyrin repeat domain 24 [Source:HGNC Symbol;Acc:HGNC:29424]	3027588	3033768
ENSGALG00010027224	RARRES2	110.53	140.365	143.909	158.261	154.215	134.231	0.000125841	0.621796	up	2	retinoic acid receptor responder (tazarotene induced) 2 [Source:NCBI gene (formerly Entrezgene);Acc:420366]	446626	448551
ENSGALG00010027234	SLC6A11	1.89626	4.33895	1.9028	0.441391	0.257892	0.0988	3.76e-06	-2.80365	down	12	solute carrier family 6 member 11 [Source:HGNC Symbol;Acc:HGNC:11044]	4226432	4325584
ENSGALG00010027240	SLC6A1	17.7369	25.1027	10.6	7.70115	10.2569	9.19858	0.0212192	-0.700823	down	12	solute carrier family 6 member 1 [Source:HGNC Symbol;Acc:HGNC:11042]	4332110	4477774
ENSGALG00010027243	HRH1	2.3957	3.68469	0.930803	0.884943	0.438487	0.572115	0.00368079	-1.40973	down	12	histamine receptor H1 [Source:HGNC Symbol;Acc:HGNC:5182]	4524157	4566979
ENSGALG00010027254	INSR	20.0546	17.8556	12.4594	19.3063	16.911	20.348	0.000625462	0.623578	up	28	insulin receptor [Source:HGNC Symbol;Acc:HGNC:6091]	4564494	4599443
ENSGALG00010027257	TAFA3	0.698815	0.894306	0.979227	0.063962	0.299625	0.283351	0.0473095	-1.55288	down	26	TAFA chemokine like family member 3 [Source:HGNC Symbol;Acc:HGNC:21590]	3612214	3618774
ENSGALG00010027265	IP6K3	1.60401	0.73805	0.439446	0.103019	0.173537	0.313935	0.0186872	-1.68448	down	26	inositol hexakisphosphate kinase 3 [Source:HGNC Symbol;Acc:HGNC:17269]	4640406	4654706
ENSGALG00010027270	COL7A1	3.46016	4.78636	3.23123	1.24301	1.57316	1.84595	0.000110879	-0.85401	down	12		9256886	9281063
ENSGALG00010027275	CPAMD8	5.19446	5.05678	2.37044	6.05594	7.9588	6.29213	5.1e-05	1.1423	up	28	C3 and PZP like alpha-2-macroglobulin domain containing 8 [Source:HGNC Symbol;Acc:HGNC:23228]	4659947	4700661
ENSGALG00010027291	MST1	15.3547	12.8333	7.31202	4.30596	5.1505	6.66924	0.0192094	-0.686142	down	12	macrophage stimulating 1 (hepatocyte growth factor-like) [Source:NCBI gene (formerly Entrezgene);Acc:396135]	2645278	2649379
ENSGALG00010027314	PDE4C	1.37517	1.24495	2.75259	4.87048	6.29713	1.84705	0.000362082	1.71648	up	28		4430284	4437243
ENSGALG00010027322	CRABP2	5.12865	2.74032	6.35355	1.51391	1.82701	1.37824	0.00649857	-1.14276	down	25	cellular retinoic acid binding protein 2 [Source:HGNC Symbol;Acc:HGNC:2339]	1028497	1034243
ENSGALG00010027336	RAD54L2	13.2146	9.60098	7.79631	12.5921	8.43961	12.6857	0.0124993	0.591146	up	12	RAD54-like 2 (S. cerevisiae) [Source:NCBI gene (formerly Entrezgene);Acc:415933]	2826252	2864210
ENSGALG00010027341	SH2D2A	2.28106	0.71925	2.53292	0.405475	0.540191	0.133841	0.00360842	-1.91214	down	25	SH2 domain containing 2A [Source:HGNC Symbol;Acc:HGNC:10821]	1058347	1062894
ENSGALG00010027348	LOC100857512	2.77389	1.30875	3.15837	0.177008	1.26771	0.456614	0.0264597	-1.49843	down	25		1062797	1067283
ENSGALG00010027350	INSRR	1.00781	0.545605	1.27305	0.030201	0.362208	0.074077	0.0086133	-2.14394	down	25	insulin receptor related receptor [Source:HGNC Symbol;Acc:HGNC:6093]	1066760	1076030
ENSGALG00010027379	OPTC	13.5681	14.244	16.9795	2.41241	5.29673	6.5493	0.000613159	-1.2196	down	26	opticin [Source:NCBI gene (formerly Entrezgene);Acc:395130]	5218089	5221467
ENSGALG00010027382	PALM	12.5172	13.3786	10.7124	18.7055	13.149	15.3999	5.69e-06	0.825219	up	28	paralemmin [Source:NCBI gene (formerly Entrezgene);Acc:101750199]	3185505	3200263
ENSGALG00010027395	BCL2L15	8.56851	11.9248	10.9206	11.8156	13.0843	15.0302	0.000931625	0.786461	up	26	BCL2 like 15 [Source:HGNC Symbol;Acc:HGNC:33624]	3801314	3804063
ENSGALG00010027487	MPZ	4.20218	18.0756	0.962229	0.4748	0.230747	0.412734	4.9e-06	-3.74333	down	25	myelin protein zero [Source:NCBI gene (formerly Entrezgene);Acc:100859605]	2480304	2485060
ENSGALG00010027497	KCNT1	1.64828	1.44894	0.627855	0.360287	0.673636	0.439375	0.0472748	-0.860584	down	17	potassium sodium-activated channel subfamily T member 1 [Source:NCBI gene (formerly Entrezgene);Acc:395248]	8817626	8872388
ENSGALG00010027510	RHOC	2.68623	2.66308	3.28021	0.910918	1.5861	1.16962	0.0482719	-0.777443	down	26	ras homolog family member C [Source:NCBI gene (formerly Entrezgene);Acc:395869]	3591364	3597178
ENSGALG00010027513	SEMA3G	1.98811	2.87563	1.01965	0.147271	0.106168	0.170612	2.6e-09	-3.30587	down	12	semaphorin 3G [Source:HGNC Symbol;Acc:HGNC:30400]	3303119	3310709
ENSGALG00010027576	GADD45B	16.0976	29.6175	16.0593	5.46265	9.06983	6.52126	0.000402714	-1.10199	down	28	growth arrest and DNA damage inducible beta [Source:HGNC Symbol;Acc:HGNC:4096]	3744425	3748829
ENSGALG00010027578	GSL	13.6767	13.5663	11.801	3.58406	4.16148	6.62754	6.4e-05	-0.769283	down	17		2593825	2615716
ENSGALG00010027590	SEMA3F	11.036	7.03272	11.5068	3.0051	4.10321	4.10642	0.000204141	-0.910858	down	12	semaphorin 3F [Source:NCBI gene (formerly Entrezgene);Acc:374109]	3349886	3373605
ENSGALG00010027632	LAMC3	17.4065	17.0035	17.3251	4.23644	9.30424	7.66241	0.00084558	-0.84631	down	17	laminin subunit gamma 3 [Source:HGNC Symbol;Acc:HGNC:6494]	6661035	6684544
ENSGALG00010027634	OASL	14.2341	9.04952	22.1558	25.9833	10.7578	26.8917	0.0204646	0.919421	up	12	2'-5'-oligoadenylate synthetase like [Source:NCBI gene (formerly Entrezgene);Acc:395908]	3411597	3413953
ENSGALG00010027649	FBLN2	8.50516	5.96873	5.30001	1.98677	2.82232	3.52902	0.00295823	-0.801682	down	12	fibulin 2 [Source:HGNC Symbol;Acc:HGNC:3601]	5956998	6061395
ENSGALG00010027654	AIF1L	64.227	51.7152	58.1585	14.9199	30.9488	24.5535	0.000348777	-0.882583	down	17	allograft inflammatory factor 1 like [Source:HGNC Symbol;Acc:HGNC:28904]	6684978	6697261
ENSGALG00010027674	TREM2	3.3579	2.95064	1.56263	1.14988	0.358246	0.613704	0.00624888	-1.41749	down	26	triggering receptor expressed on myeloid cells 2 [Source:NCBI gene (formerly Entrezgene);Acc:419920]	4787436	4793657
ENSGALG00010027701	NHLH1	0.49139	0.677833	0.553764	0.166255	0.160378	0.191865	0.0108329	-1.25337	down	25	nescient helix-loop-helix 1 [Source:NCBI gene (formerly Entrezgene);Acc:373910]	1231422	1237843
ENSGALG00010027706	GSN	88.9532	79.1333	67.8811	30.6684	37.1829	35.5511	5.54e-08	-0.729959	down	17	gelsolin [Source:NCBI gene (formerly Entrezgene);Acc:395774]	9005165	9031107
ENSGALG00010027712	STOM	27.7874	39.7586	22.5193	7.34838	7.81128	4.10676	5.8e-10	-1.75809	down	17	stomatin [Source:HGNC Symbol;Acc:HGNC:3383]	9030216	9064243
ENSGALG00010027718	LOC100857333	0.679475	0.642056	0.692215	0.990498	1.34072	1.20118	0.000872829	1.24328	up	28		1211478	1214339
ENSGALG00010027721	SUSD3	3.54753	2.94695	3.16536	1.26369	0.91744	0.582711	0.000755346	-1.28311	down	12	sushi domain containing 3 [Source:HGNC Symbol;Acc:HGNC:28391]	6838157	6867611
ENSGALG00010027732	EEF2	396.599	455.23	412.104	452.944	429.576	504.536	1.64e-08	0.591791	up	28	eukaryotic translation elongation factor 2 [Source:NCBI gene (formerly Entrezgene);Acc:396325]	1877967	1950818
ENSGALG00010027734	CSF1	4.89168	3.85839	4.03794	1.87398	2.82717	1.65502	0.0290634	-0.644589	down	26	colony stimulating factor 1 [Source:NCBI gene (formerly Entrezgene);Acc:100499189]	1323460	1330072
ENSGALG00010027751	ANGPTL4	6.26561	12.2455	11.6696	14.9635	21.7103	10.5492	0.000823417	1.09109	up	28	angiopoietin like 4 [Source:HGNC Symbol;Acc:HGNC:16039]	1263083	1273435
ENSGALG00010027814	DAPK3	11.3968	9.31957	9.12612	4.27522	3.86377	4.17994	4.17e-05	-0.825137	down	28		1886466	1891191
ENSGALG00010027830	CACNA1D	5.54122	6.54044	4.99318	13.8318	15.5078	6.78988	7.81e-08	1.53472	up	12	calcium voltage-gated channel subunit alpha1 D [Source:NCBI gene (formerly Entrezgene);Acc:395895]	7231815	7397607
ENSGALG00010027838	FUT6	0.403948	0.209544	0.325468	0.093548	0.093729	0.09316	0.000444151	-1.28947	down	28		1937936	1962148
ENSGALG00010027873	RFX2	10.5432	13.1371	11.1836	17.0815	14.9028	14.538	1.58e-08	0.862143	up	28	regulatory factor X2 [Source:HGNC Symbol;Acc:HGNC:9983]	2003595	2058435
ENSGALG00010027875	WNT5A	99.2996	70.2241	77.1326	28.0008	29.9465	46.923	0.000239808	-0.792689	down	12	Wnt family member 5A [Source:NCBI gene (formerly Entrezgene);Acc:395703]	8082571	8096389
ENSGALG00010027876	ANAPC2	26.0942	25.7641	26.436	29.556	30.3447	28.9006	2.4e-08	0.589217	up	17	anaphase promoting complex subunit 2 [Source:HGNC Symbol;Acc:HGNC:19989]	2443531	2468938
ENSGALG00010027910	CHRNB2	14.047	15.0757	14.1913	15.829	16.1613	17.7694	9.14e-07	0.645734	up	25	cholinergic receptor nicotinic beta 2 subunit [Source:NCBI gene (formerly Entrezgene);Acc:395605]	1958269	1962942
ENSGALG00010027912	RGS3	11.0039	9.9396	9.40106	4.74354	5.80337	4.01384	0.00306573	-0.632212	down	17	regulator of G-protein signaling 3 [Source:NCBI gene (formerly Entrezgene);Acc:395110]	2040100	2053629
ENSGALG00010027926	CKS1B	0.67357	1.4696	2.1564	1.73529	4.22196	3.26528	0.0173334	1.52095	up	25	CDC28 protein kinase regulatory subunit 1B [Source:NCBI gene (formerly Entrezgene);Acc:100134845]	2029804	2031004
ENSGALG00010027933	LOC112530287	3.82401	2.81444	3.37149	2.03376	1.39273	1.23394	0.0404453	-0.642917	down	25		2035264	2039291
ENSGALG00010027940	ZBTB7B	0.67858	0.728874	0.736347	1.41572	0.694138	0.858521	0.0342261	0.923295	up	25	zinc finger and BTB domain containing 7B [Source:HGNC Symbol;Acc:HGNC:18668]	2038955	2057737
ENSGALG00010027941	KLF2	42.0584	54.1472	34.1511	8.97682	16.7021	13.7346	3.1e-07	-1.28279	down	28	Kruppel like factor 2 [Source:NCBI gene (formerly Entrezgene);Acc:420148]	4830903	4833376
ENSGALG00010027957	ENTREP3	2.17553	2.48169	2.05447	1.75597	3.07977	3.33428	0.0180476	0.723386	up	25	family with sequence similarity 189 member B [Source:HGNC Symbol;Acc:HGNC:1233]	2084221	2092077
ENSGALG00010027974	ABCA7	4.0885	3.51311	2.20939	5.25511	4.22941	3.67901	0.000656168	0.87914	up	28		3337286	3349465
ENSGALG00010027981	CNN2	10.9661	9.24321	10.6137	4.20693	6.25211	3.91113	0.0153766	-0.633945	down	28	calponin 2 [Source:NCBI gene (formerly Entrezgene);Acc:100216000]	3350144	3355409
ENSGALG00010028006	LOC121107540	1.69604	0.502231	1.36586	0.279324	0.365907	0.138201	0.0286017	-1.48765	down	25		2833626	2841834
ENSGALG00010028013	CBARP	5.76735	6.51639	7.4925	10.1908	16.5651	6.54771	0.000194338	1.19631	up	28	CACN subunit beta associated regulatory protein [Source:HGNC Symbol;Acc:HGNC:28617]	3465496	3471305
ENSGALG00010028052	COL27A1	2.6524	3.01228	3.6635	0.674514	1.00132	1.13133	2.54e-06	-1.29383	down	17		5336749	5461759
ENSGALG00010028076	ST6GALNAC6	22.0566	18.427	22.3868	10.5445	9.5259	10.67	0.000268523	-0.587219	down	17	ST6 N-acetylgalactosaminide alpha-2,6-sialyltransferase 6 [Source:HGNC Symbol;Acc:HGNC:23364]	5548075	5551547
ENSGALG00010028080	MUSTN1	3.15085	3.06752	3.46725	0.226987	0.567356	0.882183	0.000573132	-2.07637	down	12	musculoskeletal, embryonic nuclear protein 1 [Source:NCBI gene (formerly Entrezgene);Acc:404773]	905035	908631
ENSGALG00010028090		5.88883	10.2777	10.9959	2.06876	5.31808	3.84512	0.0348161	-0.837731	down	28		1383058	1518719
ENSGALG00010028108	IQGAP3	4.56434	2.23661	2.34131	3.52704	5.68599	3.13951	0.0134489	0.855101	up	25	IQ motif containing GTPase activating protein 3 [Source:HGNC Symbol;Acc:HGNC:20669]	441655	475645
ENSGALG00010028179	MCM2	2.28263	3.15754	2.14951	2.3236	3.22198	4.04043	0.00382102	0.779691	up	12	minichromosome maintenance complex component 2 [Source:NCBI gene (formerly Entrezgene);Acc:416027]	9920513	9933298
ENSGALG00010028194	LOC107055115	15.4184	10.3886	13.6554	4.13505	4.98078	5.44679	1.93e-06	-0.996239	down	25		1761678	1772779
ENSGALG00010028208	AMIGO3	11.0256	2.27505	11.3461	1.43947	2.11779	4.06732	0.0330113	-1.26807	down	12	adhesion molecule with Ig like domain 3 [Source:HGNC Symbol;Acc:HGNC:24075]	2544520	2546004
ENSGALG00010028339	BCAN	0.76485	0.925477	0.343477	0.231926	0	0.056892	0.0368955	-2.28491	down	25	brevican [Source:HGNC Symbol;Acc:HGNC:23059]	993644	1012148
ENSGALG00010028360		1.19036	1.43289	1.47113	2.73308	2.3642	1.79682	0.00162184	1.13842	up	25		1698271	1701520
ENSGALG00010028370	S100A12	7.37029	45.9667	49.6656	1.35845	0.079503	1.63568	8.78e-05	-4.5678	down	25	S100 calcium binding protein A12 [Source:NCBI gene (formerly Entrezgene);Acc:426356]	1707065	1708503
ENSGALG00010028372	PTGS1	15.7981	8.56784	9.55539	1.21441	0.691795	1.66146	3.2e-16	-2.78719	down	17	prostaglandin-endoperoxide synthase 1 [Source:HGNC Symbol;Acc:HGNC:9604]	9370346	9416687
ENSGALG00010028374	FDPS	74.4415	58.2857	72.6544	18.8886	13.9288	15.9358	3.29e-18	-1.62697	down	25	farnesyl diphosphate synthase [Source:NCBI gene (formerly Entrezgene);Acc:425061]	2115324	2119021
ENSGALG00010028405	S100A6	81.7228	59.4173	97.5237	29.4578	28.8744	46.9037	0.00711463	-0.745339	down	25	S100 calcium binding protein A6 [Source:NCBI gene (formerly Entrezgene);Acc:373951]	1718159	1719457
ENSGALG00010028411	LHX2	2.48055	4.73728	1.44146	0.8369	0.423411	0.38535	0.000102268	-1.91757	down	17	LIM homeobox 2 [Source:NCBI gene (formerly Entrezgene);Acc:395705]	9832247	9853985
ENSGALG00010028412	S100A4	4.69293	1.99674	2.57185	0.756979	0.950378	1.07154	0.0247346	-1.2767	down	25	S100 calcium binding protein A4 [Source:HGNC Symbol;Acc:HGNC:10494]	1720106	1720998
ENSGALG00010028419		6.32871	8.23608	5.22729	11.276	17.1049	4.98922	0.00226845	1.21102	up	12		2389507	2394316
ENSGALG00010028430	NR2C2AP	13.3485	12.377	12.139	6.94349	5.49611	5.53287	0.000860463	-0.622167	down	28	nuclear receptor 2C2 associated protein [Source:HGNC Symbol;Acc:HGNC:30763]	4010983	4014788
ENSGALG00010028436	S100A1	21.5937	17.8338	17.3389	5.97427	9.89692	5.34974	0.00761786	-0.888319	down	25	S100 calcium binding protein A1 [Source:NCBI gene (formerly Entrezgene);Acc:100858258]	1736929	1739269
ENSGALG00010028443	TMEM221	3.26171	3.74493	3.71073	1.44544	0.881127	1.06175	6.06e-06	-1.20484	down	28		4023262	4030678
ENSGALG00010028444	MEF2B	0.585356	1.02199	1.55198	0	0	0.177462	0.00497528	-3.73173	down	28	myocyte enhancer factor 2B [Source:HGNC Symbol;Acc:HGNC:6995]	4033672	4043401
ENSGALG00010028446	HELRODRAFT_192338	1.04405	2.96611	0.466331	3.56909	2.24575	2.20667	0.019038	1.31087	up	28		4107608	4119046
ENSGALG00010028447	OLFM1	84.7251	77.1897	70.6489	167.256	203.097	157.583	6.58e-34	1.66183	up	17	olfactomedin 1 [Source:NCBI gene (formerly Entrezgene);Acc:395535]	8207491	8234959
ENSGALG00010028449	EFCAB12	1.66912	1.33687	1.13729	1.88059	4.29036	1.02969	0.0116719	1.24559	up	25	EF-hand calcium binding domain 12 [Source:NCBI gene (formerly Entrezgene);Acc:770278]	2229953	2238007
ENSGALG00010028450	PTGDS	590.265	549.702	1485.23	103.715	136.896	221.52	0.000710128	-2.08761	down	17	prostaglandin D2 synthase 21kDa (brain) [Source:NCBI gene (formerly Entrezgene);Acc:374110]	1184647	1187094
ENSGALG00010028460	CRLF1	1.22706	1.16626	0.971352	0.06844	0.296064	0.487518	0.0325646	-1.43388	down	28	cytokine receptor like factor 1 [Source:HGNC Symbol;Acc:HGNC:2364]	4325708	4331847
ENSGALG00010028461		32.2921	43.3288	48.7101	54.4126	101.884	101.821	1.03e-08	1.48921	up	25	extracellular matrix protein 1 [Source:HGNC Symbol;Acc:HGNC:3153]	2262131	2266188
ENSGALG00010028481	LOC107055327	0.271547	0.806221	2.46319	0.325407	0.337465	0.286751	0.0438945	-1.46197	down	28		1306454	1312270
ENSGALG00010028488	PTGES	10.3885	15.277	14.4663	2.36002	4.07185	6.7629	0.00130691	-1.17093	down	17	prostaglandin E synthase [Source:NCBI gene (formerly Entrezgene);Acc:417193]	6278337	6294168
ENSGALG00010028492		3.75657	4.09669	4.56971	0.452859	1.36109	1.50575	0.00762996	-1.45886	down	25		130661	132534
ENSGALG00010028505		0.023328	0.162851	0	0.346548	1.04089	0.120974	0.0322463	2.73933	up	28		2295297	2347082
ENSGALG00010028517	RNF208	1.58825	1.61849	2.66425	1.95954	2.4466	2.25257	0.0432784	0.609052	up	17	ring finger protein 208 [Source:HGNC Symbol;Acc:HGNC:25420]	1647726	1653240
ENSGALG00010028538	FEM1A	10.2905	19.6193	10.5751	5.22577	7.14857	5.78977	0.00672034	-0.703452	down	28	fem-1 homolog A [Source:HGNC Symbol;Acc:HGNC:16934]	5296122	5319645
ENSGALG00010028549	ADAMTS10	3.06698	2.38309	3.6965	0.752227	1.01975	1.40463	0.000437914	-1.09169	down	28	ADAM metallopeptidase with thrombospondin type 1 motif, 10 [Source:NCBI gene (formerly Entrezgene);Acc:769592]	2184472	2232410
ENSGALG00010028551	NCS1	4.80053	4.33049	2.46157	6.65496	7.97381	3.75051	0.00114324	1.23696	up	17	neuronal calcium sensor 1 [Source:NCBI gene (formerly Entrezgene);Acc:396336]	6466743	6480068
ENSGALG00010028588	ABHD8	10.6229	14.5661	8.1078	13.7914	11.4807	12.7076	0.00390428	0.644123	up	28	abhydrolase domain containing 8 [Source:HGNC Symbol;Acc:HGNC:23759]	3837193	3844843
ENSGALG00010028589	PHYHD1	2.74496	2.22765	1.32684	3.16779	4.16789	4.35507	0.000126124	1.26827	up	17	phytanoyl-CoA dioxygenase domain containing 1 [Source:HGNC Symbol;Acc:HGNC:23396]	5993882	6001785
ENSGALG00010028612	DIRAS1	4.48264	3.29752	3.31076	11.1603	9.81683	8.60321	3.32e-09	1.86273	up	28	DIRAS family GTPase 1 [Source:HGNC Symbol;Acc:HGNC:19127]	3709367	3709963
ENSGALG00010028649	LOC101751615	7.62974	5.32739	7.34856	2.51604	3.2594	2.81982	0.00323601	-0.755361	down	25		2322483	2334207
ENSGALG00010028734	PLIN5	0.999533	0.90241	0.74842	0.256455	0.280528	0.202744	0.0117458	-1.37553	down	28		2978722	2981718
ENSGALG00010028763	CTSK	38.1751	29.5973	15.9516	8.02266	12.798	11.393	0.0030837	-0.92902	down	25	cathepsin K [Source:NCBI gene (formerly Entrezgene);Acc:395818]	2550760	2553654
ENSGALG00010028876	ADAMTSL2	23.8537	14.7423	25.2396	7.60806	10.5319	8.07939	0.000811084	-0.84905	down	17	ADAMTS like 2 [Source:HGNC Symbol;Acc:HGNC:14631]	7577950	7598173
ENSGALG00010028884	VAV2	9.25489	8.46455	6.97824	8.83417	5.85654	11.8304	0.0151146	0.665518	up	17	vav guanine nucleotide exchange factor 2 [Source:NCBI gene (formerly Entrezgene);Acc:373938]	7654447	7754765
ENSGALG00010028912	EXFABP	16.0107	27.3012	23.5221	2.7492	2.38493	3.52237	2.21e-19	-2.50174	down	17	extracellular fatty acid-binding protein [Source:NCBI gene (formerly Entrezgene);Acc:396393]	1177676	1180692
ENSGALG00010028915	ADGRD2	8.54192	4.73166	2.7169	0.337343	0.619918	0.773633	4.51e-10	-2.63822	down	17	adhesion G protein-coupled receptor D2 [Source:HGNC Symbol;Acc:HGNC:18651]	10010943	10036154
ENSGALG00010028916	NR5A1	120.31	93.5879	125.023	12.7134	24.9354	42.9587	1.16e-06	-1.64171	down	17	nuclear receptor subfamily 5 group A member 1 [Source:NCBI gene (formerly Entrezgene);Acc:395960]	10036794	10052644
ENSGALG00010028919	EGFL7	20.1482	27.2251	24.5554	8.53212	11.516	16.2846	0.0220577	-0.607605	down	17	EGF like domain multiple 7 [Source:NCBI gene (formerly Entrezgene);Acc:417137]	8351541	8366886
ENSGALG00010029142	LOC110451061	5.12351	2.94388	3.56337	1.59784	1.26721	1.81979	0.00914976	-0.863854	down	17	regulator of G protein signaling 3 [Source:HGNC Symbol;Acc:HGNC:9999]	2057024	2104427
ENSGALG00010029154	UTS2R	0.337677	0.378774	0.247793	0.326607	0.455786	0.290832	0.0384723	0.68658	up	18	urotensin 2 receptor [Source:HGNC Symbol;Acc:HGNC:4468]	4160765	4192814
ENSGALG00010029162	ELN	16.4016	12.0597	17.854	2.54409	2.72694	4.34999	7.45e-12	-1.82079	down	19	elastin [Source:NCBI gene (formerly Entrezgene);Acc:396441]	1280322	1299776
ENSGALG00010029174	CALN1	0.858072	0.846362	2.5743	5.41421	3.88184	5.04165	9.52e-07	2.17207	up	19	calneuron 1 [Source:HGNC Symbol;Acc:HGNC:13248]	1440225	1565774
ENSGALG00010029194	DHRS11	6.01263	5.40361	4.60143	1.51218	2.27761	2.59422	0.000281102	-0.886282	down	19	dehydrogenase/reductase 11 [Source:NCBI gene (formerly Entrezgene);Acc:395172]	8651484	8675172
ENSGALG00010029207	SPAG5	0.306421	0.444117	0.663629	1.3201	1.83457	1.16614	7.86e-07	2.04453	up	19		6226823	6233860
ENSGALG00010029209	PRKCA	59.0693	63.2015	46.5853	165.483	127.103	120.728	6.33e-23	1.73414	up	18	protein kinase C alpha [Source:NCBI gene (formerly Entrezgene);Acc:417430]	7948435	8061929
ENSGALG00010029210	RSKR	1.59021	1.85628	2.0272	7.45646	2.99641	2.66617	0.000450823	1.71518	up	19	ribosomal protein S6 kinase related [Source:HGNC Symbol;Acc:HGNC:26314]	6234059	6237425
ENSGALG00010029213	APOH	0.661162	4.19876	2.1	0.247567	0.321736	0	0.00264214	-3.0544	down	18	apolipoprotein H [Source:NCBI gene (formerly Entrezgene);Acc:417431]	8074639	8081362
ENSGALG00010029233	CBX2	1.93389	2.19175	2.00472	2.21162	2.80988	2.64255	0.000149339	0.763957	up	18	chromobox 2 [Source:NCBI gene (formerly Entrezgene);Acc:426248]	10261398	10268436
ENSGALG00010029234	TOM1L1	71.3996	55.1951	53.8293	108.273	90.9129	66.5084	1.05e-06	1.01066	up	18	target of myb1 like 1 membrane trafficking protein [Source:HGNC Symbol;Acc:HGNC:11983]	6446283	6467587
ENSGALG00010029258	TMEM100	1.62254	0.813574	0.692624	3.54356	7.07616	2.89359	5.39e-08	2.19073	up	18	transmembrane protein 100 [Source:NCBI gene (formerly Entrezgene);Acc:417398]	6634308	6671124
ENSGALG00010029273	SLC13A5	1.37656	1.34571	0.333159	0.209528	0.215298	0.146187	0.00335397	-1.92223	down	19	solute carrier family 13 member 5 [Source:NCBI gene (formerly Entrezgene);Acc:417678]	10260104	10275458
ENSGALG00010029297	SH2B2	6.49083	6.55513	6.66489	8.91379	10.3141	7.18498	2.91e-06	0.869743	up	19	SH2B adaptor protein 2 [Source:HGNC Symbol;Acc:HGNC:17381]	4595739	4611269
ENSGALG00010029300	TEKT1	6.52741	11.3158	6.71561	10.3037	10.6733	7.53756	0.0490241	0.586584	up	19	tektin 1 [Source:HGNC Symbol;Acc:HGNC:15534]	10382319	10389763
ENSGALG00010029317	KPNA2	4.37077	3.05551	3.63925	3.4364	5.03874	4.3137	0.0137294	0.650443	up	18	karyopherin subunit alpha 2 [Source:NCBI gene (formerly Entrezgene);Acc:417420]	7612360	7619812
ENSGALG00010029318	C17orf58	1.8915	2.49602	3.11245	0.805156	1.36117	0.873803	0.0231901	-0.864645	down	18	chromosome 17 open reading frame 58 [Source:HGNC Symbol;Acc:HGNC:27568]	7619904	7627170
ENSGALG00010029321	TBX2	9.32382	10.2289	9.79067	1.65818	2.1566	2.02191	1.55e-25	-1.85911	down	19	T-box transcription factor 2 [Source:HGNC Symbol;Acc:HGNC:11597]	8115353	8124757
ENSGALG00010029331	TK1	0.622088	1.06557	3.13417	2.8467	5.50354	3.20676	0.0104477	1.49945	up	18	thymidine kinase 1 [Source:NCBI gene (formerly Entrezgene);Acc:395719]	10495620	10498371
ENSGALG00010029343	SCARF1	11.2352	10.0617	13.6139	3.69858	7.09748	5.53229	0.0116874	-0.658899	down	19	scavenger receptor class F member 1 [Source:HGNC Symbol;Acc:HGNC:16820]	5819862	5825895
ENSGALG00010029365	PIK3R5	3.78445	2.33551	3.37428	1.48342	1.90292	1.1931	0.0432376	-0.604557	down	18	phosphoinositide-3-kinase regulatory subunit 5 [Source:NCBI gene (formerly Entrezgene);Acc:417319]	2611153	2660216
ENSGALG00010029376	MXRA7	46.8075	40.3999	55.059	8.73653	13.1869	16.8634	4.97e-09	-1.44014	down	18		4886011	4907334
ENSGALG00010029378	ST6GALNAC1	0.60004	0.557703	1.08341	0.270733	0.240814	0.142365	0.0225555	-1.33754	down	18	ST6 N-acetylgalactosaminide alpha-2,6-sialyltransferase 1 [Source:NCBI gene (formerly Entrezgene);Acc:396168]	4918155	4930605
ENSGALG00010029384	WDR81	12.6143	9.94613	8.39468	12.937	10.3099	10.9144	0.00139994	0.592299	up	19	WD repeat domain 81 [Source:HGNC Symbol;Acc:HGNC:26600]	5867587	5879230
ENSGALG00010029386	SLC16A6	3.28435	2.27973	1.2439	0.639014	0.772195	1.09552	0.0168952	-0.984816	down	18	solute carrier family 16 member 6 [Source:HGNC Symbol;Acc:HGNC:10927]	8430463	8439811
ENSGALG00010029387	SERPINF1	84.5586	71.7454	64.1158	137.138	161.821	132.063	1.84e-22	1.4178	up	19	serpin family F member 1 [Source:NCBI gene (formerly Entrezgene);Acc:417561]	5894676	5899511
ENSGALG00010029388	ST6GALNAC2	7.23783	4.94264	8.85444	1.35018	1.69422	2.35126	4.04e-07	-1.54564	down	18	ST6 N-acetylgalactosaminide alpha-2,6-sialyltransferase 2 [Source:NCBI gene (formerly Entrezgene);Acc:396159]	4933290	4943072
ENSGALG00010029397	OVCA2	7.67752	6.64924	10.0249	9.08458	17.6161	5.40595	0.00448218	1.19365	up	19	OVCA2 serine hydrolase domain containing [Source:HGNC Symbol;Acc:HGNC:24203]	5994590	5998276
ENSGALG00010029401	HIC1	15.0951	7.58025	9.88995	4.67026	7.58855	4.98138	0.00348088	-0.691617	down	19	HIC ZBTB transcriptional repressor 1 [Source:NCBI gene (formerly Entrezgene);Acc:396164]	6000072	6014498
ENSGALG00010029408	KIF12	0.270459	0.323523	1.03046	0.921002	1.0353	0.836755	0.0336563	1.23989	up	19	kinesin family member 12 [Source:HGNC Symbol;Acc:HGNC:21495]	6124372	6129370
ENSGALG00010029409	ABCA8	3.59784	4.00274	4.95579	1.39399	2.08171	2.48271	0.0161344	-0.640509	down	18		8536925	8557740
ENSGALG00010029416	UNC119	11.7594	10.8606	7.75103	16.0193	11.5456	10.499	0.000519218	0.782679	up	19	unc-119 lipid binding chaperone [Source:HGNC Symbol;Acc:HGNC:12565]	6204140	6216671
ENSGALG00010029417	ABCA9	1.07969	1.6398	2.01152	0.575109	0.490073	0.676113	0.00440152	-0.999619	down	18		8559323	8581749
ENSGALG00010029438	LOC121106516	1.6264	0.888505	0.9961	1.78166	1.49607	1.56683	0.0410975	0.9117	up	19		56242	61155
ENSGALG00010029456	RNF157	6.57112	6.68347	3.19495	6.68033	7.19113	6.19216	0.00918031	0.742033	up	18	ring finger protein 157 [Source:HGNC Symbol;Acc:HGNC:29402]	5098626	5119195
ENSGALG00010029470	SSTR2	7.21783	6.52676	7.23033	8.1239	7.38719	7.66155	7.21e-06	0.58952	up	18	somatostatin receptor 2 [Source:NCBI gene (formerly Entrezgene);Acc:395305]	9602324	9611044
ENSGALG00010029476	LOC116295958	5.15264	5.19011	7.0503	8.29443	7.30361	6.84414	0.00271114	0.812408	up	19		285260	290017
ENSGALG00010029485	LOC121107249	6.95322	5.73352	8.06429	3.49768	2.76853	2.45985	0.0123093	-0.800004	down	19		507005	510370
ENSGALG00010029492	SDK2	8.91124	4.69569	9.69416	2.12273	2.21562	2.59985	4.29e-06	-1.30334	down	18	sidekick cell adhesion molecule 2 [Source:NCBI gene (formerly Entrezgene);Acc:395215]	9648123	9694325
ENSGALG00010029494	MYH7	0.057885	0.194755	0.106253	0.678738	0.234055	0.14403	0.00887391	1.98502	up	19	myosin, heavy chain 7, cardiac muscle, beta [Source:NCBI gene (formerly Entrezgene);Acc:395350]	536647	563648
ENSGALG00010029502	BTBD17	6.75572	5.76017	7.24546	11.4732	8.41332	6.33145	0.00136638	0.858391	up	18	BTB domain containing 17 [Source:HGNC Symbol;Acc:HGNC:33758]	9755216	9767215
ENSGALG00010029504	GPR142	1.652	1.64596	1.49184	2.863	2.6222	1.7913	0.00285393	1.04834	up	18	G protein-coupled receptor 142 [Source:HGNC Symbol;Acc:HGNC:20088]	9762590	9764570
ENSGALG00010029556	NPTX1	73.9711	15.6413	47.2819	5.97602	12.4023	9.13475	0.00470005	-1.87423	down	18	neuronal pentraxin 1 [Source:HGNC Symbol;Acc:HGNC:7952]	10107480	10110318
ENSGALG00010029576	ATP2A3	14.8195	14.4935	20.6195	32.0763	32.8957	19.6609	1.53e-06	1.1942	up	19	ATPase sarcoplasmic/endoplasmic reticulum Ca2+ transporting 3 [Source:NCBI gene (formerly Entrezgene);Acc:395707]	3759224	3795957
ENSGALG00010029603	RHBDL3	1.383	2.70718	1.02705	2.27532	2.91724	2.60663	0.0123251	1.05119	up	18	rhomboid like 3 [Source:HGNC Symbol;Acc:HGNC:16502]	7308500	7355279
ENSGALG00010029618	TEX2	21.9329	21.1503	17.8075	22.2558	24.1963	23.1155	1.53e-08	0.640847	up	18	testis expressed 2 [Source:HGNC Symbol;Acc:HGNC:30884]	7424019	7462086
ENSGALG00010029622	MMP28	1.79152	1.7892	2.72321	0.312408	0.944195	0.748958	0.0137977	-1.21621	down	19	matrix metallopeptidase 28 [Source:HGNC Symbol;Acc:HGNC:14366]	4854714	4864381
ENSGALG00010029638	EPN3	40.6305	29.7993	56.5109	13.5709	16.0646	16.2926	2.37e-05	-1.03356	down	18	epsin 3 [Source:HGNC Symbol;Acc:HGNC:18235]	10948860	10956744
ENSGALG00010029649	PSPH	5.31875	5.82944	4.84514	21.3013	15.9726	9.17066	1.17e-09	1.99282	up	19	phosphoserine phosphatase [Source:NCBI gene (formerly Entrezgene);Acc:417540]	5358401	5373899
ENSGALG00010029651	CHAD	8.155	7.72519	5.72235	2.68028	1.68346	2.91001	0.000101813	-1.11508	down	18		10987162	10994839
ENSGALG00010029663	GUSB	24.1903	22.3626	24.5356	31.564	40.9387	58.7367	9e-18	1.13272	up	19	glucuronidase beta [Source:NCBI gene (formerly Entrezgene);Acc:427823]	5407587	5420022
ENSGALG00010029669	HID1	56.8367	63.503	68.5911	99.1641	113.858	67.5723	9.43e-07	0.987485	up	18	HID1 domain containing [Source:HGNC Symbol;Acc:HGNC:15736]	11125650	11227146
ENSGALG00010029671	GRIN2C	4.13171	0.566906	2.40898	0.576063	1.09854	0.619699	0.0496322	-1.1859	down	18	glutamate ionotropic receptor NMDA type subunit 2C [Source:HGNC Symbol;Acc:HGNC:4587]	11129611	11146842
ENSGALG00010029674	FDXR	15.5832	6.57887	17.9628	5.1178	5.5093	4.76674	0.00659175	-0.942421	down	18	ferredoxin reductase [Source:HGNC Symbol;Acc:HGNC:3642]	11147589	11158224
ENSGALG00010029675	DHRS13	1.28311	1.59017	1.05753	0.397764	0.467142	0.195759	0.00773514	-1.41494	down	19	dehydrogenase/reductase 13 [Source:HGNC Symbol;Acc:HGNC:28326]	6364061	6367043
ENSGALG00010029676	FADS6	4.62634	1.08337	6.1934	0.231565	0.650117	0.212664	2.16e-05	-2.99774	down	18	fatty acid desaturase 6 [Source:HGNC Symbol;Acc:HGNC:30459]	11158321	11164702
ENSGALG00010029681	SEZ6	55.0867	50.1676	60.1058	54.0837	60.2327	79.6176	0.000128922	0.664463	up	19	seizure related 6 homolog [Source:HGNC Symbol;Acc:HGNC:15955]	6395340	6408417
ENSGALG00010029682	CDR2L	6.25422	7.78869	6.51277	8.76039	10.4401	7.76024	5.43e-06	0.839557	up	18	cerebellar degeneration related protein 2 like [Source:HGNC Symbol;Acc:HGNC:29999]	11228519	11253378
ENSGALG00010029687	SLC16A5	2.50481	2.55785	2.16338	3.10861	2.57323	3.34683	0.00131947	0.768128	up	18	solute carrier family 16 member 5 [Source:HGNC Symbol;Acc:HGNC:10926]	11274378	11283381
ENSGALG00010029723	ADORA2B	2.34069	2.39206	3.44893	0.778047	1.66546	1.13513	0.0473321	-0.756001	down	19	adenosine A2b receptor [Source:NCBI gene (formerly Entrezgene);Acc:395971]	6923823	6934434
ENSGALG00010029726	SEPTIN9	43.6855	34.1802	37.5444	56.0952	58.3704	47.2994	7.81e-11	0.933974	up	18	septin 9 [Source:NCBI gene (formerly Entrezgene);Acc:417347]	4363753	4468414
ENSGALG00010029758	DNAH9	7.40127	9.76152	7.99147	11.1886	10.801	11.3423	1.81e-10	0.853646	up	18	dynein axonemal heavy chain 9 [Source:HGNC Symbol;Acc:HGNC:2953]	1672888	1873531
ENSGALG00010029760	SHISA6	6.78232	6.36644	7.3156	15.2341	15.4686	14.5912	8.45e-27	1.59068	up	18	shisa family member 6 [Source:HGNC Symbol;Acc:HGNC:34491]	1879496	2097152
ENSGALG00010029762	SLC47A2	4.04771	5.0497	0.733527	0.278771	0.065914	0.224138	7.81e-07	-3.40698	down	19	solute carrier family 47 member 2 [Source:NCBI gene (formerly Entrezgene);Acc:417616]	7337766	7344838
ENSGALG00010029768	KCNJ2	7.03832	6.0663	4.20288	2.18785	2.5518	2.52745	0.000205903	-0.801969	down	18	Potassium inwardly rectifying channel subfamily J member 2 [Source:NCBI gene (formerly Entrezgene);Acc:396328]	8775730	8829984
ENSGALG00010029771	SOX9	9.81889	9.35208	8.32272	2.86825	2.58738	5.49123	0.00200426	-0.887688	down	18	SRY-box 9 [Source:NCBI gene (formerly Entrezgene);Acc:374148]	9420966	9426029
ENSGALG00010029774	RFLNB	12.1623	9.92124	10.8888	4.32516	2.96052	5.31616	0.000152764	-0.943342	down	19	refilin B [Source:HGNC Symbol;Acc:HGNC:28705]	7473651	7479025
ENSGALG00010029778	DOC2B	3.48986	2.35832	2.37581	1.09113	1.02755	0.687229	0.0013209	-1.0978	down	19	double C2 domain beta [Source:HGNC Symbol;Acc:HGNC:2986]	7515930	7534325
ENSGALG00010029804	ITGB4	16.7861	11.6288	11.997	21.1392	42.6485	16.0051	9.05e-06	1.43292	up	18	integrin subunit beta 4 [Source:HGNC Symbol;Acc:HGNC:6158]	5344820	5367843
ENSGALG00010029841	SMIM5	3.26863	1.93099	2.59766	0.872714	1.35724	1.20186	0.0350518	-0.73908	down	18	small integral membrane protein 5 [Source:NCBI gene (formerly Entrezgene);Acc:770371]	5411224	5426541
ENSGALG00010029907	NTN1	24.6896	12.2689	53.7303	3.35153	8.33941	4.9857	0.00499701	-2.02144	down	18	netrin 1 [Source:NCBI gene (formerly Entrezgene);Acc:396389]	2671933	2721923
ENSGALG00010029937	PMP22	36.7125	30.8895	43.3536	9.54435	7.6796	12.1315	3.62e-11	-1.47398	down	18	peripheral myelin protein 22 [Source:NCBI gene (formerly Entrezgene);Acc:417327]	2940003	2953627
ENSGALG00010029946	METRNL	23.8327	19.8516	16.1885	7.38459	8.03241	8.03834	9.67e-07	-0.902128	down	18	meteorin like, glial cell differentiation regulator [Source:HGNC Symbol;Acc:HGNC:27584]	3711298	3732472
ENSGALG00010030014	SLC47A1	4.43882	2.67592	4.91748	1.01755	0.694963	1.61298	0.000302238	-1.43075	down	19	solute carrier family 47 member 1 [Source:NCBI gene (formerly Entrezgene);Acc:417617]	7344947	7351902
ENSGALG00010030103	C1QTNF1	4.72889	5.60625	3.55478	1.50388	1.72893	2.14572	0.00351808	-0.916661	down	18	C1q and TNF related 1 [Source:HGNC Symbol;Acc:HGNC:14324]	10384767	10386550
Gallus_gallus_newGene_10048		0.890227	0.61952	0.674803	4.87983	1.03305	0.404638	0.00895203	2.65122	up	31		1277886	1300812
Gallus_gallus_newGene_10106		2.31582	2.98824	2.42124	3.15936	2.60529	3.25503	0.0228876	0.628909	up	34		166310	168581
Gallus_gallus_newGene_10228		18.2064	6.47195	9.60823	28.2625	4.69212	31.2676	0.0204259	1.36814	up	36		179417	183735
Gallus_gallus_newGene_10268		5983.41	5406.2	4428.36	5832.66	8229.6	6955.33	2.92e-07	0.832383	up	39	uncharacterized protein LOC101750014 [Gallus gallus]	37588	43118
Gallus_gallus_newGene_10272		0.077626	0	0	2.77647	3.61692	1.56527	2.02e-14	6.68235	up	4		21	8916
Gallus_gallus_newGene_10278		0.339633	0.188972	0.421046	0.354752	0.916605	0.516619	0.0250802	1.32259	up	4		204662	221085
Gallus_gallus_newGene_10279		3.32963	3.89511	5.73081	0.397822	2.16785	0.171724	0.0351418	-1.79125	down	4		221149	222494
Gallus_gallus_newGene_10281		0.173682	0.43631	0.208329	0.083164	0.042179	0.060578	0.00309283	-1.91824	down	4		301059	313801
Gallus_gallus_newGene_10416		0.72204	0.500445	0.47867	0.741158	0.5406	0.547562	0.0351802	0.930379	up	4		3031713	3044299
Gallus_gallus_newGene_10418		0.237906	0.445188	0.484309	2.11192	1.28513	1.46149	1.53e-05	2.51424	up	4	uncharacterized protein LOC112532341 [Gallus gallus]	3041562	3127015
Gallus_gallus_newGene_10419		1.83648	1.72938	3.63762	9.33491	12.0914	8.65145	1.83e-24	2.62717	up	4		3046479	3103257
Gallus_gallus_newGene_10503		1.33826	3.88198	2.59681	0.527096	0.655385	0.538292	0.00474833	-1.6924	down	4		6972971	7187807
Gallus_gallus_newGene_10641		0.722048	0.603967	0.599891	0.705082	1.20703	1.14417	0.0287775	1.1409	up	4		12975983	12996988
Gallus_gallus_newGene_10647		0.143899	0.548741	0.411885	0.026193	0.045439	0	0.00461817	-2.89346	down	4		13009200	13026970
Gallus_gallus_newGene_10648		3.22085	1.79232	3.03174	0.695805	0.909635	0.890471	9.57e-05	-1.24669	down	4		13101346	13107866
Gallus_gallus_newGene_10649		4.00303	8.19673	4.87993	9.78779	11.6001	21.1618	9.47e-06	2.09933	up	4		13140682	13162084
Gallus_gallus_newGene_10661		0.693596	0.673146	1.00093	0.194929	0.252061	0.260362	0.0224474	-1.27788	down	4		13856941	13859282
Gallus_gallus_newGene_10748		0.410777	0.256983	0.358468	1.72075	1.93538	0.670869	5.53e-08	2.49069	up	4	reverse hypothetical protein [Limosa lapponica baueri]	18723325	18752544
Gallus_gallus_newGene_10811		0.119458	0.401325	0.454658	1.94086	11.2697	2.74011	5.54e-06	4.26672	up	4		20369222	20604373
Gallus_gallus_newGene_10812		0.068261	0.120592	0.649316	4.12362	20.5022	6.88229	3.52e-07	5.62496	up	4		20369222	20427386
Gallus_gallus_newGene_10819		0.58592	0.627247	0.357234	0.800004	1.14645	0.315969	0.019038	1.13827	up	4		20776535	20866174
Gallus_gallus_newGene_10833		0.246246	0.548773	0.22719	2.78627	4.16006	3.72924	9.45e-29	3.78077	up	4		21280345	21312937
Gallus_gallus_newGene_10884		1.37184	1.53386	1.32881	1.71908	1.73846	1.5146	0.00259409	0.775898	up	4		23260125	23265805
Gallus_gallus_newGene_10896		6.10028	2.22814	4.05236	0.167513	2.09095	0.892587	0.024049	-1.94611	down	4	uncharacterized protein LOC112531588 [Gallus gallus]	23720863	23948884
Gallus_gallus_newGene_10920		0.208478	0.961123	0.562153	0.437624	1.00807	3.02245	0.0110118	1.7909	up	4		25290295	25331905
Gallus_gallus_newGene_110		0.438518	0.985326	1.4696	2.46749	4.08899	2.77506	2.06e-05	1.53328	up	13		9219432	9382729
Gallus_gallus_newGene_11047		0.619294	2.14177	1.17769	1.39877	2.42679	1.87662	0.0262856	1.0665	up	4		29160145	29205949
Gallus_gallus_newGene_11075		1.48987	2.47391	3.47476	0.700957	1.21945	0.953267	0.0278707	-0.935054	down	4	PREDICTED: anaphase-promoting complex subunit 10 isoform X2 [Anser cygnoides domesticus]	30198446	30288079
Gallus_gallus_newGene_1120		28.3602	27.6755	18.4247	26.5826	31.8988	32.6469	0.000152794	0.741317	up	16	Valine--tRNA ligase	1906311	1953458
Gallus_gallus_newGene_11330		0.436864	0.604818	0.611915	16.4475	9.09183	4.63503	7.77e-18	5.0789	up	4		44535470	44775339
Gallus_gallus_newGene_11514		2.6224	3.04789	4.47537	0.963972	1.49986	1.67791	0.0146421	-0.854151	down	4		54575991	54579082
Gallus_gallus_newGene_11660		0.232903	0.305162	0.670324	1.16192	1.30545	0.33012	0.0348313	1.67057	up	4		63007420	63136854
Gallus_gallus_newGene_11822		7.55239	8.94513	8.24594	3.09996	3.82768	3.60253	6.16e-05	-0.788458	down	4		69048223	69050477
Gallus_gallus_newGene_11843		0.659996	0.475867	0.828669	2.73572	1.4543	2.56676	7.12e-06	2.00565	up	4		70151178	70499042
Gallus_gallus_newGene_11960		1.11481	1.92282	0.789992	1.05794	0.267183	0.314484	0.00647379	-1.14022	down	4		75022874	75316962
Gallus_gallus_newGene_11982		23.8063	20.8136	18.452	27.3901	33.4345	22.1718	1.46e-05	0.846833	up	4		76361353	76363321
Gallus_gallus_newGene_12144		0.231858	0.075579	1.83627	0.182885	0.113112	0.095988	0.0441482	-2.02298	down	4	uncharacterized protein LOC112531588 [Gallus gallus]	82598421	82608080
Gallus_gallus_newGene_12219		6.08297	6.13101	6.36503	1.65809	1.22376	1.41928	4.27e-09	-1.65737	down	4		84845123	84847322
Gallus_gallus_newGene_12249		1.03648	1.59403	0.672405	3.63403	4.07493	10.9242	5.87e-10	2.43743	up	4		85981280	86012889
Gallus_gallus_newGene_12294		4.49286	2.03077	4.02988	0.487119	0.745273	0.608386	1.58e-09	-2.04364	down	4		87789461	87918003
Gallus_gallus_newGene_12542		1.06354	2.04122	0.783675	2.45072	2.4395	1.53664	0.0308478	1.03694	up	1		85859018	85934150
Gallus_gallus_newGene_12615		0.319773	0.345409	0.297706	0.519237	0.738526	0.955138	0.000807088	1.6332	up	5		9991681	9995782
Gallus_gallus_newGene_12622		3.01418	2.41065	3.20821	0.320812	0.955115	0.417473	0.000704389	-1.90443	down	5		10386403	10732143
Gallus_gallus_newGene_12668		1.78858	1.80995	1.07096	3.88383	1.65871	2.67607	0.000232672	1.35768	up	5		13797771	13807812
Gallus_gallus_newGene_12700		2.49299	2.49211	3.57057	3.56649	3.71708	2.75258	0.0095607	0.679168	up	5		16122522	16148128
Gallus_gallus_newGene_12754		5.51464	4.3869	7.75507	0.843735	1.10579	0.804592	8.62e-08	-2.2353	down	5		18551314	18554147
Gallus_gallus_newGene_12817		0.735583	0.550068	0.396398	0.548605	1.27815	0.987325	0.0121639	1.17944	up	1		87414718	87418938
Gallus_gallus_newGene_12886		0.161921	0.185245	0.261567	0.51889	0.350593	1.26594	7.58e-05	2.29058	up	5		26186596	26194077
Gallus_gallus_newGene_13000		4.78568	3.75174	4.35699	1.55477	3.26722	2.67784	0.0439752	-0.648454	down	5		31227842	31423149
Gallus_gallus_newGene_13075		0.735009	0.00412	0.464209	0.88571	1.76507	0.935015	0.015177	2.08937	up	5		33024130	33030816
Gallus_gallus_newGene_13076		3.41902	5.86202	2.70179	9.56744	3.74569	4.20591	0.0144009	1.03691	up	5		33034344	33044766
Gallus_gallus_newGene_13160		2.10365	2.42822	1.13016	0.393361	0.945844	0.339031	0.0412996	-1.06845	down	1		88951937	88979774
Gallus_gallus_newGene_13338		11.3314	14.0818	8.37281	15.4222	12.0867	14.0133	0.000965654	0.748079	up	5		44372526	44401123
Gallus_gallus_newGene_13376		0.799759	0.468565	0.505222	1.34384	1.46554	1.45473	0.000170835	1.42766	up	5		45587894	45603661
Gallus_gallus_newGene_13383		8.99432	7.87382	6.08448	11.5105	7.8531	7.52488	0.00327095	0.64833	up	5		45810338	45868093
Gallus_gallus_newGene_13528		3.39878	0.754073	2.30319	0.049337	0.304211	0.495341	1.53e-06	-3.2952	down	1		90725624	90802324
Gallus_gallus_newGene_13598		0.293407	0.463794	0.838608	1.64322	1.05724	1.09528	0.00267091	1.57207	up	5	serine/threonine-protein kinase VRK1 isoform X2 [Gallus gallus]	53169549	53210373
Gallus_gallus_newGene_13600		0.204618	0.24495	0.389622	1.03091	2.08466	0.415341	0.0013773	2.231	up	5		53202342	53205638
Gallus_gallus_newGene_14054		0.444781	1.16975	3.76186	9.46553	21.0939	3.61105	0.0015764	2.97473	up	6	uncharacterized protein LOC115616228 [Strigops habroptila]	11819128	11831948
Gallus_gallus_newGene_14055		0.030843	0.095899	0.729034	3.00242	3.59735	0.926192	9.74e-05	3.294	up	6	uncharacterized protein LOC109368925 [Meleagris gallopavo]	11821834	11830958
Gallus_gallus_newGene_14116		2.10048	3.931	4.43043	1.5313	1.30065	1.11035	0.00571241	-1.00038	down	6		15343500	15599470
Gallus_gallus_newGene_14155		3.16832	4.73541	2.62133	0.767612	1.63981	1.44424	0.00670937	-1.07977	down	6		17274704	17354856
Gallus_gallus_newGene_14263		0.448857	0.732372	0.772314	2.392	2.76293	0.544308	0.00106926	1.91754	up	6		20721906	20808113
Gallus_gallus_newGene_14320		0.33201	0.472426	0.593707	1.02244	1.44043	1.33792	0.00275718	1.83026	up	6		23611756	23613254
Gallus_gallus_newGene_1437		2.37634	1.77602	2.06838	5.87723	6.78788	3.52881	8.24e-09	1.82905	up	17		6480195	6483347
Gallus_gallus_newGene_144		1.0604	0.492834	0.755903	0.842302	1.17791	1.22541	0.0291355	0.925996	up	13		9985639	9989471
Gallus_gallus_newGene_14676		1.66381	1.50639	1.67277	3.7141	2.58448	2.84744	1.44e-08	1.42883	up	6		35724184	35794414
Gallus_gallus_newGene_14693		0.086254	0.106637	0.17079	0.221065	0.208725	0.200119	0.0162963	1.27291	up	7		136961	144585
Gallus_gallus_newGene_1472		0.16923	0.43379	0.083163	1.33499	2.5069	1.0296	7.75e-12	3.31028	up	17		7829322	7839007
Gallus_gallus_newGene_14770		5.62193	4.24235	1.9412	9.64953	5.93686	11.8695	2.74e-05	1.66293	up	7		4627317	4651383
Gallus_gallus_newGene_1478		1.49319	1.8376	1.28916	6.36832	3.34686	4.08801	3.13e-11	2.03201	up	17		7963314	7969697
Gallus_gallus_newGene_1480		1.24086	0.903375	2.89315	2.03057	4.31046	1.33784	0.0472892	0.869423	up	17		7971021	8021159
Gallus_gallus_newGene_1483		3.97429	4.02181	1.79527	3.84119	4.24702	5.74454	0.00470327	0.777925	up	17		8171622	8206520
Gallus_gallus_newGene_14855		15.4931	17.2313	15.9946	6.14131	8.53978	6.53799	4.27e-05	-0.730408	down	1		98868012	99191359
Gallus_gallus_newGene_14898		0	0.113397	0	1.52702	1.01276	1.32504	0.012274	5.15861	up	7		11858957	11868939
Gallus_gallus_newGene_14899		0.069294	0.038111	0	0.948248	0.753646	1.06468	5.03e-15	5.05462	up	7		11860049	11868282
Gallus_gallus_newGene_1494		0.07686	0.074297	0.033443	1.11235	3.75178	4.17066	4.76e-27	5.38755	up	17		8298917	8313302
Gallus_gallus_newGene_15061		0.193214	0.36483	0.328285	1.05779	0.245585	0.561209	0.0327194	1.5144	up	7		21070708	21074191
Gallus_gallus_newGene_1510		4.91771	1.52484	2.0551	0.45007	1.21445	0.919915	0.0143103	-1.20281	down	17		8662331	8684535
Gallus_gallus_newGene_15360		0.608324	0.412101	0.882873	0.966547	1.03421	0.812607	0.00882597	1.18409	up	7		35722859	35730040
Gallus_gallus_newGene_15399		2.5555	3.17279	2.49117	0.804961	1.51275	1.3333	0.014705	-0.749507	down	8		69780	817008
Gallus_gallus_newGene_15514		2.0208	2.4748	4.63976	0.49985	1.21142	1.08676	0.00525774	-1.4608	down	8		6278751	6436577
Gallus_gallus_newGene_15527		1.12786	0.75348	0.529117	0.135832	0.067911	0.037073	5.41e-05	-2.63506	down	8		6655938	6721857
Gallus_gallus_newGene_15542		0.631503	0.474594	0.797972	0.881926	1.96855	0.634272	0.0314409	1.08655	up	8	uncharacterized protein LOC768392 isoform X5 [Gallus gallus]	8194276	8306913
Gallus_gallus_newGene_15576		3.64954	0.575367	0.696556	0	0	0.434932	0.0424149	-2.97722	down	8		9792463	9878097
Gallus_gallus_newGene_15592		0.849558	1.07808	1.44032	0.198676	0.433877	0.300766	0.0106853	-1.35428	down	8		10849592	10880342
Gallus_gallus_newGene_15727		2.42609	2.21376	2.60061	0.414695	0.594772	0.695896	1.21e-07	-1.64139	down	8		16064856	16069076
Gallus_gallus_newGene_15860		14.7807	25.7353	17.9568	6.98978	6.70758	7.63549	5.67e-05	-0.945691	down	8	uncharacterized protein LOC107054051 [Gallus gallus]	21442211	21466663
Gallus_gallus_newGene_15867		2.78268	1.86045	1.88644	0.223178	0.398551	0.636314	1.32e-06	-1.93106	down	8	Forkhead box protein D2	21674128	21680468
Gallus_gallus_newGene_15920		8.08775	7.57563	7.17431	0.789918	0.754648	1.18777	2.85e-14	-2.58052	down	8		24951005	24952654
Gallus_gallus_newGene_15954		3.06948	2.249	1.74086	0.658068	1.34239	0.879736	0.000446482	-0.983778	down	8		26420428	26520042
Gallus_gallus_newGene_15987		2.14356	4.63055	1.93591	5.04705	6.26433	3.27605	0.00517206	1.20132	up	8		28055154	28067160
Gallus_gallus_newGene_16191		1.17699	0.933888	1.56103	0.21436	0.410438	0.414185	0.000889068	-1.34032	down	9		5381805	5399494
Gallus_gallus_newGene_16206		1.17099	1.60872	0.784448	0.415198	0.302048	0.205934	0.00208447	-1.23236	down	9		7004486	7514998
Gallus_gallus_newGene_16251		1.48861	1.80651	1.34025	3.79956	1.763	2.28472	0.0133648	1.11283	up	9		10280852	10281314
Gallus_gallus_newGene_16259		1.06428	1.46008	1.47174	0.223614	0.698945	0.562391	0.00733198	-1.05345	down	9		10622854	11165460
Gallus_gallus_newGene_16351		5.96008	4.66138	5.3921	4.80282	6.99873	5.91381	0.0120877	0.588731	up	9		14697569	14700633
Gallus_gallus_newGene_16356		0.39097	0.384548	0.352262	1.17339	0.742391	0.767679	0.000365012	1.68767	up	9		14991169	14994540
Gallus_gallus_newGene_16371		6.58687	5.63415	7.55594	2.04755	2.86888	2.38389	0.000215014	-0.997557	down	9		15087972	15090667
Gallus_gallus_newGene_16411		2.35314	1.7306	1.87179	0.787338	0.915758	1.11507	0.00664301	-0.6339	down	9		16530020	16539990
Gallus_gallus_newGene_16438		2.92295	2.96221	1.50172	1.07654	0.875449	1.18492	0.00623192	-0.868257	down	9		17746962	17891309
Gallus_gallus_newGene_16464		0.580432	0.323119	0.689715	0.934874	1.94154	1.26317	1.92e-05	1.92047	up	9		19434409	19459203
Gallus_gallus_newGene_16488		0.218121	0	0.056528	0.751836	1.13687	0.716689	1.29e-06	4.16766	up	9		20919631	21073215
Gallus_gallus_newGene_16511		0.284442	3.26656	0.798983	0.55916	0.06144	0.082903	0.00865665	-2.33843	down	9		21343037	21398439
Gallus_gallus_newGene_16512		1.93674	6.20095	0.938086	1.85204	0.954164	1.13733	0.019116	-1.44345	down	9		21399700	21642076
Gallus_gallus_newGene_16573		0.010064	0.199749	0.272059	1.20685	1.81697	0.5746	1.52e-06	3.86297	up	9		23692383	23704980
Gallus_gallus_newGene_1680		0.427407	0.668245	0.957978	1.28404	1.61713	1.44432	0.00482741	1.06534	up	18		3450745	3687269
Gallus_gallus_newGene_16867		2.15508	1.15383	2.47232	1.07311	0.266076	0.84753	0.0160488	-1.21733	down	JAENSK010000606.1	dapper homolog 3 [Gallus gallus]	12573	23182
Gallus_gallus_newGene_16959		12.8501	14.179	14.3641	5.35299	5.36734	8.08613	0.00684534	-0.678464	down	JAENSK010000650.1	probable pathogenesis-related protein ARB_02861 isoform X2 [Gallus gallus]	7362	8497
Gallus_gallus_newGene_16960		29.0618	24.0834	37.1185	10.3034	16.8904	12.3789	0.0107398	-0.752332	down	JAENSK010000650.1		13706	14270
Gallus_gallus_newGene_16982		10.524	11.62	11.8414	9.86859	13.3743	13.2915	0.00174469	0.84866	up	1		109452513	109457595
Gallus_gallus_newGene_170		1.24869	1.55145	1.01268	0.551672	0.46373	0.363276	0.0361382	-0.989091	down	13		11603451	11611259
Gallus_gallus_newGene_17035		22.2844	30.5375	41.4843	9.499	12.5177	10.1891	0.00208101	-0.889048	down	MU179270.1		72040	106678
Gallus_gallus_newGene_17038		0.240684	3.84055	0.287216	4.70718	0.787989	4.43826	0.0200249	1.99897	up	MU179271.1		33537	36466
Gallus_gallus_newGene_17041		2.62025	1.71687	1.19433	2.08376	4.60339	4.46404	8.5e-06	1.61239	up	MU179271.1		43969	47499
Gallus_gallus_newGene_17062		4.45174	4.68568	2.02637	2.61815	0.669937	0.671612	0.0434945	-1.20784	down	MU179272.1		324834	433635
Gallus_gallus_newGene_17070		0.93049	0.282244	0.504689	0.221526	0.038012	0.0998	0.0208302	-1.64117	down	MU179272.1		372242	383913
Gallus_gallus_newGene_1712		0.677613	0.289251	0.658265	0.123193	0.114454	0.181913	0.0470975	-1.32441	down	18		4943345	4957880
Gallus_gallus_newGene_17173		3.84675	6.87305	4.5877	1.6584	1.02594	2.63365	0.00836063	-1.07838	down	W		669460	672460
Gallus_gallus_newGene_17307		0.653025	0.326052	0.427036	0.862316	0.70509	1.08061	0.00695824	1.07938	up	W	Reverse transcriptase (RNA-dependent DNA polymerase)	8677595	8709152
Gallus_gallus_newGene_17336		5.24164	7.55968	8.90859	3.32188	2.06447	4.20007	0.0212373	-0.740025	down	Z		264422	269867
Gallus_gallus_newGene_17355		0.704806	0.601325	0.428613	0.713364	0.948957	0.650351	0.0122043	0.862306	up	Z		730258	736223
Gallus_gallus_newGene_17381		0.074508	0.249511	0.264452	0.431702	1.24368	0.569915	0.0027035	2.16206	up	Z		1727961	1730686
Gallus_gallus_newGene_17383		8.87949	9.19039	11.9255	10.2983	15.8455	13.4492	0.00118369	0.837565	up	Z		1826180	1827222
Gallus_gallus_newGene_17434		0.401773	0.366477	0.694951	1.10533	1.00262	1.25273	2.65e-05	1.46651	up	Z		4265514	4296273
Gallus_gallus_newGene_17672		0.158812	0.120232	0.257218	1.06724	1.29705	0.9849	5.19e-06	2.99792	up	Z		18238634	18306183
Gallus_gallus_newGene_17750		0.125539	0.127157	0.479042	0.488782	2.18798	0.216344	0.000518651	2.37923	up	Z		21932858	22063495
Gallus_gallus_newGene_17803		2.82665	2.26831	4.50469	10.6334	7.72861	8.36783	6.4e-09	1.91584	up	Z		23997269	24000752
Gallus_gallus_newGene_17836		2.8007	2.73698	2.19426	0.396139	1.1556	0.792633	8.63e-05	-1.45464	down	Z	Forkhead box protein D1	25306976	25312980
Gallus_gallus_newGene_17919		1.26854	2.37333	1.04351	1.82933	3.15816	2.64167	0.00125909	1.18575	up	1		112586800	112623914
Gallus_gallus_newGene_17926		0.753892	0.985487	0.562804	2.16028	2.93637	1.65108	5.57e-09	1.99771	up	1		112624824	112635141
Gallus_gallus_newGene_17929		13.7234	7.06078	7.30806	10.6816	10.4894	13.9978	0.00138575	0.784956	up	Z	uncharacterized protein LOC104916326 [Meleagris gallopavo]	27689652	27731702
Gallus_gallus_newGene_17959		1.03461	0.968583	1.0817	1.52247	2.66072	1.81739	0.000134873	1.58804	up	Z		29658761	30430572
Gallus_gallus_newGene_17996		3.37497	3.3146	3.3365	4.83777	4.02179	4.00115	2.07e-07	0.808089	up	Z		32267117	32275659
Gallus_gallus_newGene_18017		5.87227	5.80954	4.33087	5.7387	6.07542	6.30681	0.000243461	0.671136	up	Z		34345643	34349517
Gallus_gallus_newGene_18115		1.31143	1.63255	2.1543	0.269581	0.370822	0.792815	0.0147593	-1.36856	down	Z		41125914	41220552
Gallus_gallus_newGene_18239		1.76487	2.36823	3.15878	0.980269	0.826779	1.30745	0.0210155	-0.786467	down	Z		45069817	45074717
Gallus_gallus_newGene_1843		1.50756	3.70476	1.79131	5.90809	7.84739	8.08905	5.71e-31	2.30808	up	18		10683884	10709403
Gallus_gallus_newGene_18444		1.59655	1.40879	1.11754	0.398836	0.508295	0.462796	0.00635576	-1.14229	down	Z	hypothetical protein N336_03086, partial [Phalacrocorax carbo]	55816629	55821143
Gallus_gallus_newGene_18511		0.923891	0.862008	1.40535	2.47413	2.63461	2.25164	3.71e-08	1.67557	up	Z		58031578	58079047
Gallus_gallus_newGene_18674		121.039	88.1809	127.745	1.85715	5.2137	0.318816	1.11e-07	-5.04378	down	Z		67565421	67566836
Gallus_gallus_newGene_18828		1.40378	1.60359	1.81673	0.572652	0.477978	0.817976	0.00942519	-0.959039	down	Z		73407671	73420275
Gallus_gallus_newGene_19145		0.505121	0.319009	0.422579	1.50531	1.37162	0.665385	0.00113941	1.87163	up	Z		85676208	85687087
Gallus_gallus_newGene_19333		0.426144	1.13878	1.74855	0.206296	0.202679	0.092763	0.00272513	-2.14	down	1	Immunoglobulin V-set domain	126305271	126314228
Gallus_gallus_newGene_19442		3.00511	2.59206	1.39932	3.06149	3.15761	3.6702	0.0197414	0.685462	up	1		132753820	132774390
Gallus_gallus_newGene_19482		0.43054	0.597767	0.821343	0.702139	0.975486	1.05943	0.0111067	0.995582	up	1		14735372	14740964
Gallus_gallus_newGene_19576		1.02583	0.655588	1.11713	1.82195	2.12782	1.804	2.7e-06	1.48062	up	1		139102002	139106527
Gallus_gallus_newGene_19642		1.77465	1.70821	1.2481	2.33186	1.97145	2.10056	0.00824598	0.88882	up	1		140397749	140399626
Gallus_gallus_newGene_19881		1.70695	1.23189	1.9599	0.288717	0.491646	0.709626	0.000400438	-1.27636	down	1	rna-directed dna polymerase from mobile element jockey-like [Limosa lapponica baueri]	153114143	153131719
Gallus_gallus_newGene_19889		1.29194	1.28967	1.0807	0.37798	0.264565	0.519547	0.000472523	-1.25628	down	1		153491838	153697680
Gallus_gallus_newGene_19941		6.12784	5.69105	7.07295	9.71498	9.53231	8.6704	1.05e-10	0.98035	up	1		156600736	156610288
Gallus_gallus_newGene_19962		10.2347	15.187	9.07865	16.2373	16.8796	14.4539	1.13e-05	0.904101	up	1		157651356	157655397
Gallus_gallus_newGene_20100		1.27327	2.41966	0.674002	0	0.099615	0.405285	0.0259282	-2.68653	down	1		164482282	164558288
Gallus_gallus_newGene_20214		7.62868	2.9638	1.51698	10.1156	8.21467	5.58484	0.00470731	1.89742	up	1		169297903	169384675
Gallus_gallus_newGene_20348		7.40132	5.93162	5.06589	8.30024	5.8134	6.0725	6.2e-05	0.737232	up	1		175021158	175073539
Gallus_gallus_newGene_20451		0.071963	0.197374	0.122086	4.78455	4.61289	2.54414	2.43e-32	5.40403	up	1		20075861	20183935
Gallus_gallus_newGene_20458		0.020883	0.04366	0	6.4796	1.09952	0.810798	9.76e-06	6.85936	up	1	hypothetical protein llap_11122 [Limosa lapponica baueri]	20121170	20178923
Gallus_gallus_newGene_20531		0.545589	0.332034	0.43226	0.495189	0.502793	0.515304	0.00239576	0.626294	up	1	Integrase core domain	20444198	20475661
Gallus_gallus_newGene_20544		0.291286	0.188655	0.833273	1.12241	3.52986	0.74324	0.000156387	2.36671	up	1		183949098	183964047
Gallus_gallus_newGene_20573		0.460344	0.479028	0.075903	0.894556	1.29888	1.05695	0.00353586	1.94295	up	1		185272547	185279001
Gallus_gallus_newGene_20634		0.919475	0.960328	0.745149	0.374491	0.391857	0.425764	0.00705215	-0.692768	down	1		187731270	187739999
Gallus_gallus_newGene_20828		16.6026	8.55479	11.7578	2.76606	3.83368	4.35689	6.72e-06	-1.32591	down	10		191253	445438
Gallus_gallus_newGene_20829		4.23999	1.95011	5.07337	1.62891	1.62996	1.49512	0.0126158	-0.865175	down	10	IgGFc-binding protein-like, partial [Meleagris gallopavo]	190668	196422
Gallus_gallus_newGene_20837		7.3912	3.30706	6.99302	1.15498	2.33491	1.60713	0.00850959	-1.35456	down	10	uncharacterized protein LOC107049691 [Gallus gallus]	328842	334727
Gallus_gallus_newGene_20900		1.73668	0.95475	0.582413	3.72565	1.48451	2.10317	0.00333889	1.47351	up	10		2307816	2355364
Gallus_gallus_newGene_21005		0.795002	1.51431	0.875387	1.25767	1.92043	1.73761	0.0384725	1.06875	up	10		9943280	10067658
Gallus_gallus_newGene_21036		0.540634	0.848302	0.159327	0.126817	0.014123	0.025077	0.0202389	-2.34735	down	10		11872517	11904476
Gallus_gallus_newGene_21048		1.62032	1.20214	0.497126	0.119658	0	0	0.00414926	-3.75028	down	10		12543022	12571407
Gallus_gallus_newGene_21064		0.750418	1.41602	0.254173	1.59209	1.5755	0.985929	0.0490292	1.04205	up	10		13131139	13143638
Gallus_gallus_newGene_21066		15.7935	13.0535	24.766	3.4733	6.21893	2.91889	1.59e-07	-1.56848	down	10		13148160	13159651
Gallus_gallus_newGene_21075		2.47797	2.39518	2.03362	0.436265	1.41878	0.58942	0.023669	-1.15946	down	10		13422176	13622793
Gallus_gallus_newGene_21153		0.464705	0.755774	0.86097	1.36149	0.583305	1.25968	0.0432773	0.78769	up	10		16424758	16617981
Gallus_gallus_newGene_21350		1.4545	1.32696	1.34003	0.143733	0.404816	0.490221	0.00990161	-1.27237	down	11		3828453	3938311
Gallus_gallus_newGene_21385		3.4306	0.398906	2.96957	0.256731	0.206121	0.256477	1.42e-05	-2.73292	down	1		25999875	26022834
Gallus_gallus_newGene_21386		1.23759	1.75476	1.19134	2.37426	1.88194	1.91059	0.000736357	1.029	up	11		6228510	6235330
Gallus_gallus_newGene_21396		0.283175	1.00718	0.675868	1.49161	0.699541	0.778569	0.026701	1.14897	up	11		6711206	6924780
Gallus_gallus_newGene_21463		1.18856	1.08103	1.35779	0.455131	0.62868	0.284581	0.000963888	-1.00992	down	11		9904063	9938598
Gallus_gallus_newGene_2148		0.905839	0.677068	0.986239	0.084188	0.197345	0.355095	0.0177315	-1.5722	down	2		4395458	4408199
Gallus_gallus_newGene_21497		0.613055	0.846766	0.510409	1.60315	1.5639	1.22351	9.46e-06	1.5128	up	11		12440983	12469719
Gallus_gallus_newGene_21499		0.665158	2.07707	1.11634	1.9556	2.35572	1.21741	0.0274031	1.12267	up	11		12638454	12912848
Gallus_gallus_newGene_21522		1.80362	2.70958	2.55814	0.989205	0.64424	0.607989	0.01376	-1.18227	down	11		14336742	14339236
Gallus_gallus_newGene_21557		2.55951	1.74238	2.10259	0.199396	0.561462	0.070342	0.00026713	-2.4898	down	11		16042045	16044428
[truncated: 92 more rows]
